# Supplementary material for: Overexpression of the Sorghum bicolor SbCCoAOMT alters cell wall associated hydroxycinnamoyl groups
Source: PLoS One. 2018 Oct 5;13(10):e0204153. doi: 10.1371/journal.pone.0204153 (PMC6173380; doi:10.1371/journal.pone.0204153)
Supplement: S1 Table — a Post processing b Number inside parentheses indicate the percentage of total reads. (XLSX) [file pone.0204153.s006.xlsx]

## Sheet: Sheet1
S1 Table. Summary of paired-end Illumina reads and mapping results using HISAT2.
Line	Tissue	single-end readsa	Number of uniquely mapped readsb	Number of reads with multiple matchesb
wild-type	Leaf	15982267	11,168,844 (69.9)	1,046,044 (6.6)
wild-type	Leaf	14066235	11,504,044 (81.8)	1,085,261 (7.7)
wild-type	Leaf	12710818	10,854,614 (85.4)	928,841 (7.3)
SbCCoAOMT-9a	Leaf	11725013	9,701,390 (82.7)	910,477 (7.8)
SbCCoAOMT-9a	Leaf	13432743	11,203,119 (83.4)	1,080,163 (8.0)
SbCCoAOMT-9a	Leaf	19123316	15,420,112 (80.6)	1,487,261 (7.8)
SbCCoAOMT-28b	Leaf	22320361	18,723,411 (83.9)	1,788,286 (8.0)
SbCCoAOMT-28b	Leaf	16149407	13,242,285 (82.0)	1,234,136 (7.6)
SbCCoAOMT-28b	Leaf	20392614	16,257,766 (79.7)	1,507,316 (7.4)
wild-type	Stalk	17614342	14,558,627 (82.7)	1,333,728 (7.6)
wild-type	Stalk	27341495	22,144,205 (80.9)	2,143,955 (7.8)
wild-type	Stalk	13023639	10,465,351 (80.4)	917,602 (7.0)
SbCCoAOMT-9a	Stalk	17776504	12,897,133 (72.6)	1,170,059 (6.6)
SbCCoAOMT-9a	Stalk	18172023	14,911,308 (82.1)	1,400,718 (7.7)
SbCCoAOMT-9a	Stalk	19155934	15,723,623 (82.1)	1,497,201 (7.8)
SbCCoAOMT-28b	Stalk	10833644	8,786,533 (81.1)	790,332 (7.3)
SbCCoAOMT-28b	Stalk	20878171	17,079,643 (81.8)	1,615,151 (7.8)
SbCCoAOMT-28b	Stalk	13135120	10,922,221 (83.2)	973,256 (7.4)
a Post processing
b Number inside parentheses indicate the percentage of total reads
