# Supplementary material for: Overexpression of the Sorghum bicolor SbCCoAOMT alters cell wall associated hydroxycinnamoyl groups
Source: PLoS One. 2018 Oct 5;13(10):e0204153. doi: 10.1371/journal.pone.0204153 (PMC6173380; doi:10.1371/journal.pone.0204153)
Supplement: S2 Table — Values represent mean and ± 1 SE. Values in bold text indicate those that were statistically significantly different (p ≤0.05). (XLSX) [file pone.0204153.s007.xlsx]

## Sheet: Sheet1
S2 Table. Analysis of metabolites from wild-type (RTx430), SbCCoAOMT-9a and SbCCoAOMT-28b biomass using LC/MS positive and negative mode. Values represent mean and ± 1 SE. Values in bold text indicate those that were statistically significantly different (p ≤0.05).
	LEAF				STALK
Positive mode (nmol/gram)	Wild-type	SbCCoAOMT-9a (± 1SE)	SbCCoAOMT-28b (± 1SE)		Wild-type	SbCCoAOMT-9a (± 1SE)	SbCCoAOMT-28b (± 1SE)
	(± 1SE)				(± 1SE)
1-Methyladenosine	15.89 (2.27)	17.27 (1.61)	15.83 (2.22)		1.54 (0.09)	2.45 (0.55)	3.29 (1.55)
2-amino adipic acid	5.22 (1.27)	3.19 (0.38)	3.85 (0.75)		9.98 (2.64)	13.76 (1.91)	13.3 (2.57)
4-aminobutyrate	62.84 (10.15)	46.48 (10.64)	49.39 (13.18)		21.14 (3.7)	42.61 (9.71)	27.73 (8.55)
7-methylguanosine	5.46 (0.53)	6.69 (0.37)	5.78 (0.17)		3.01 (0.55)	5.95 (0.62)	5.79 (2.51)
Acetylcarnitine DL	1.79 (0.12)	1.09 (0.28)	1.14 (0.16)		0.38 (0.22)	1.11 (0.23)	0.53 (0.18)
Acetyllysine	3.14 (0.27)	2.56 (0.15)	39.88 (37.04)		1.21 (0.21)	1.89 (0.48)	30.94 (29.65)
adenine	266.07 (26.78)	301.21 (20.34)	265.41 (42.93)		11.06 (1.16)	19.84 (7.44)	23.38 (8.06)
adenosine	75.4 (29.33)	52.05 (9.31)	135.11 (72.49)		275.23 (22.27)	482.81 (59.1)	459.17 (184.82)
alanine	120.87 (7.67)	121.66 (10.88)	136.21 (10.12)		38.02 (7.89)	88.27 (16.7)	51.62 (13.65)
arginine	84.8 (4.27)	85.49 (7.5)	97.2 (18.53)		38.79 (7.64)	66.47 (9.56)	41.03 (7.91)
asparagine	38.67 (18.12)	25.76 (11.02)	102.21 (71.15)		199.81 (70.07)	423.21 (82.25)	194.38 (69.38)
aspartate	15.29 (1.71)	19.72 (3.98)	26.6 (7.05)		54.02 (13.05)	78.37 (7.67)	73.76 (18.19)
betaine	528.22 (74.97)	448.9 (35.73)	472.45 (35.98)		99.22 (37.64)	249.66 (39.43)	176.75 (77.5)
carnitine	22.03 (1.89)	15.1 (2.02)	15.02 (2.47)		1.08 (0.25)	2.61 (1.16)	1.7 (0.43)
choline	1575.36 (177.69)	1459.04 (138.97)	1358.99 (138.71)		699.86 (143.07)	1348.6 (114)	915.5 (257.62)
citrulline	5.54 (0.62)a	2.2 (0.35)b	3.16 (1.02)ab		0.31 (0.28)a	1.67 (0.48)b	0.51 (0.23)ab
cytidine	69.75 (6.58)	90.73 (5.29)	76.41 (8.74)		19.66 (3.11)	38.41 (4.08)	43.85 (20.72)
cytosine	36.66 (3.87)	33.28 (2.38)	42.7 (8.4)		5.33 (1.19)	9.28 (2.16)	6.73 (0.96)
deoxyadenosine	191.05 (35.22)	169.47 (14.94)	257.28 (68.45)		94.87 (20.43)	194.02 (15.56)	232.42 (127.3)
deoxyguanosine	4.23 (0.95)	5.03 (0.26)	7.65 (1.98)		1.11 (0.19)	2.94 (0.24)	4.05 (2.46)
dimethylglycine	252.09 (19.47)	230.61 (24.31)	237.46 (30.54)		110.51 (22.63)	214.44 (18.25)	141.96 (36.29)
DL-Pipecolic acid	141.27 (17.45)	137.52 (17.67)	142.9 (16.41)		106.66 (32.84)	242.95 (62.85)	139.48 (35.47)
ethanolamine	39.37 (4.62)a	20.9 (2.23)b	26 (2.98)ab		5.77 (1.29)a	13.04 (0.8)b	6.39 (1.02)a
glutamate	180.19 (13.53)	148.79 (18.56)	142.48 (15.48)		78.9 (18.43)a	179.76 (17.83)b	105.02 (22.65)ab
glutamine	97.89 (16.27)	104.37 (13.49)	113.9 (13.2)		94.76 (32.08)	209.81 (70.33)	116.25 (36.62)
Glycerophosphocholine	197.56 (51.71)	168.2 (58.29)	140.53 (69.16)		124.67 (42.68)	261.9 (44.35)	92.58 (50.04)
guanine	19.68 (1.44)	14.23 (2.09)	17.93 (3.63)		0.29 (0.13)	0.5 (0.03)	0.57 (0.18)
guanosine	8.02 (1.03)	10.05 (0.5)	8.56 (0.56)		1.28 (0.2)	2.18 (0.15)	2.12 (0.74)
histidine	21.54 (2.92)	12.36 (3.84)	19.5 (3.14)		67.46 (16.74)	85.64 (24.9)	82.09 (45.07)
Imidazoleacetic acid	21.83 (2.14)	26.76 (3.21)	25.04 (6.24)		8.55 (0.67)	7.88 (0.91)	10.74 (0.84)
Isoleucine	19.02 (2.65)	17.73 (2.31)	19.49 (2.95)		21.27 (4.77)	55.93 (10.14)	45.49 (19.54)
leucine-isoleucine	431.63 (43.15)	392.17 (35.45)	415.08 (30.06)		259.1 (55.88)	596.86 (84.57)	448.97 (171.64)
methionine	9.2 (0.93)	10.03 (0.93)	9.98 (0.94)		5.82 (1.42)	17.22 (9.2)	10.99 (3.79)
Methionine sulfoxide	7.79 (0.86)	6.49 (0.56)	7.33 (1.49)		5.37 (1.11)	12.03 (3.46)	8.04 (2.15)
N6-Acetyl-L-lysine	109.62 (14.58)	92.85 (13.39)	103.56 (22.48)		71.28 (23.73)	140.92 (35.76)	61.77 (25.99)
N-acetyl-glucosamine	3.59 (0.35)	2.55 (0.14)	2.58 (0.36)		0.43 (0.1)	0.73 (0.13)	0.53 (0.12)
N-acetyl-glutamine	104.4 (18.34)	90.52 (13.73)	116.15 (22.37)		72.4 (23.55)	125.61 (37.45)	65.44 (30.56)
N-acetyl-L-ornithine	6.45 (0.29)	6.14 (0.79)	7.4 (1.76)		2.99 (0.64)	4.55 (0.67)	2.91 (0.66)
N-Acetylputrescine	6.03 (0.52)	4 (0.48)	4.56 (0.83)		0.17 (0.14)	0.54 (0.05)	0.12 (0.07)
Ng,NG-dimethyl-L-arginine	36.21 (4.09)	24.8 (4.01)	25.24 (5.09)		7.75 (2.62)	16.62 (3.65)	6.77 (2.37)
nicotinamide	8.56 (1.16)	9.0 (1.04)	6.48 (1.37)		2.53 (0.99)	12.23 (8.83)	2.79 (0.86)
phenylalanine	82.46 (10.42)	68.14 (9.15)	83.78 (11.83)		63.63 (12.63)	101.57 (6.16)	137.4 (68.51)
Phosphorylcholine	18.86 (6.51)	19.85 (5.73)	20.83 (9.12)		51.66 (10.52)	65.26 (13.26)	39.99 (16.03)
Pyridoxamine	3.27 (0.85)	3.8 (0.64)	4.51 (0.78)		13.77 (2.71)	22.48 (5.06)	17.64 (3.59)
pyridoxine	14.52 (1.92)	14.86 (4.59)	16.55 (4.62)		1.7 (0.32)	2.61 (0.32)	2.96 (0.67)
S-adenosyl-L-methionine	4.88 (0.69)	9.33 (2.01)	9.95 (3.76)		8.0 (1.89)	10.4 (2.65)	5.72 (1.31)
serine	84.74 (18.66)	80.08 (24.54)	81.09 (20.08)		27.93 (6)	83.44 (18.4)	56.25 (23.12)
spermidine	4.35 (0.63)	5.33 (0.67)	5.15 (0.66)		1.28 (0.33)	2.49 (0.65)	1.71 (0.46)
S-methyl-5-thioadenosine	146.46 (29.03)	173.39 (11.58)	103.39 (13.64)		12.96 (1.58)	32.61 (7.09)	28.91 (7.48)
thiamine	119.88 (17.79)	218.56 (39.49)	167.29 (15.33)		34.29 (4.73)a	92.15 (11.97)b	42.29 (9.76)a
threonine	107.43 (13.85)	111.7 (19.92)	128.27 (16)		64.79 (17.83)	188.27 (45.87)	127.57 (41.11)
thymine	15.35 (4.61)	13.25 (0.84)	21.14 (4.95)		2.03 (0.42)	4.23 (0.84)	7.68 (5.13)
tryptophan	10.2 (3.7)	7.63 (2.15)	12.32 (1.72)		62.3 (4.37)	99.43 (13.91)	87.64 (21.02)
tyrosine	2.17 (0.28)	1.88 (0.31)	2.29 (0.31)		1.91 (0.34)	4.22 (0.84)	4.91 (2.46)
UMP	2.05 (0.52)	4.84 (0.72)	2.57 (0.76)		3.33 (1.73)a	10.11 (1.35)b	4.64 (1.64)ab
Urea	5.33 (0.91)	3.8 (0.59)	4.29 (1.18)		1.42 (0.28)	2.42 (0.3)	2.74 (1.09)
valine	1.79 (0.27)	1.57 (0.27)	1.62 (0.11)		1.59 (0.41)	6.98 (2.29)	4.71 (2.26)
1-Methyl-Histidine	1.56 (0.26)	1.57 (0.31)	1.32 (0.36)		0.24 (0.03)	0.48 (0.09)	0.37 (0.12)
Negative mode (%/area)
1,3-diphopshateglycerate	1.66 (0.19)	1.36 (0.15)	1.22 (0.19)		3.73 (1.33)	3.23 (1.2)	5.08 (2.03)
2,3-dihydroxybenzoic acid	1083.41 (130.54)	1021.82 (147.9)	893.26 (132.88)		756.06 (144.38)a	1583.87 (320.22)b	1182.37 (63.53)ab
2,3-Diphosphoglyceric acid	49.73 (9.62)a	129.87 (10.81)b	108.85 (15.88)b		59.11 (18.23)	70.15 (15.36)	103.34 (23.6)
2-dehydro-D-gluconate	164.8 (60.6)	296.92 (53.87)	226.45 (136.28)		33.75 (17.67)	87.46 (57.12)	30.96 (9.58)
2-deoxyglucose-6-phosphate	5.98 (0.37)	9.88 (2.22)	11.02 (4.95)		0.62 (0.17)	0.87 (0.29)	0.79 (0.2)
2-Hydroxy-2-methylbutanedioic acid	37.38 (8.32)	84.14 (17.39)	63.12 (9.97)		92.66 (22.68)	187.3 (57.94)	302.34 (92.43)
2-hydroxygluterate	5.85 (2.21)	2.45 (0.69)	7.42 (2.62)		1.51 (0.66)	3.17 (1.72)	2.29 (1.11)
2-Isopropylmalic acid	64.24 (21.37)	85.76 (8.38)	61.82 (22.27)		8.01 (4.02)	2.51 (2.29)	10.82 (6.03)
2-ketohaxanoic acid	4.01 (1.89)	1.65 (0.59)	5.87 (2.03)		1.27 (0.31)	1.58 (0.88)	3.08 (1.08)
2-ketoisovalerate	9.36 (2.56)	6.15 (1.59)	6.97 (2.33)		7.36 (1)	17.04 (4.51)	24.54 (7.89)
2-oxo-4-methylthiobutanoate	67.83 (3.92)	68.22 (6.78)	62.8 (8.64)		10.75 (6.05)	9.54 (2.96)	18.14 (7.13)
2-oxobutanoate	8.48 (2.49)	2.79 (0.79)	4.45 (1.22)		1.6 (0.61)	0.57 (0.15)	0.8 (0.38)
3-methylphenylacetic acid	4.58 (0.59)	3.53 (0.35)	5.85 (0.95)		5.15 (1.43)	4.58 (0.85)	10.48 (2.03)
3-phosphoglycerate	32.57 (6.94)	25.35 (2.92)	19.83 (3.6)		0.96 (0.37)	7.48 (5.35)	3.78 (2.81)
4-Pyridoxic acid	861.56 (55.69)	603.29 (29.09)	946.61 (444.74)		316.85 (107.8)ab	111.64 (30.7)b	619.12 (85.77)a
5-phosphoribosyl-1-pyrophosphate	5.68 (1.44)	3.73 (1.79)	3.83 (2.07)		4.16 (2.03)	1.87 (0.77)	4.65 (1.17)
acetoacetate	47.22 (3.24)	41.4 (7.27)	38.22 (5.02)		14.16 (4.47)	11.39 (3.29)	18.64 (5.91)
acetylphosphate	1.24 (0.38)	2.56 (1.26)	1.96 (0.97)		3.58 (0.21)	3.89 (1.17)	1.95 (0.73)
aconitate	2217.27 (77.4)a	1693 (88.87)b	1524.58 (158.57)b		532.21 (271.64)	866.55 (309.09)	782.09 (175.71)
a-ketoglutarate	265.26 (34.32)	219.05 (27.77)	218.28 (66.86)		31.54 (11.49)	34.34 (23.24)	48.29 (16.69)
allantoate	4.18 (1.43)	1.98 (0.42)	5.9 (2.73)		16.92 (5.19)	10.36 (3.88)	44.69 (26.59)
allantoin	30.09 (4.99)	16.13 (3.88)	58 (40.37)		981.83 (34.48)	908.26 (157.91)	1294.3 (547.65)
Aminoadipic acid	4.89 (0.33)	3.87 (0.46)	5.15 (1)		3.81 (0.78)	6.97 (2.13)	5.75 (2.21)
anthranilate	0.86 (0.08)	0.65 (0.17)	0.85 (0.52)		11.61 (6.29)	6.77 (6.28)	8.43 (6.51)
Ascorbic acid	163.52 (18.1)	172.6 (40.05)	139.77 (24.6)		13.3 (8.73)	46.95 (41.42)	16.13 (8.17)
ATP_neg	0.96 (0.17)	0.91 (0.27)	0.64 (0.34)		0.29 (0.14)	0.33 (0.1)	0.62 (0.25)
Atrolactic acid	7.71 (0.22)	10.13 (1.53)	8.67 (0.67)		8.06 (3.86)	9.19 (1.31)	12.43 (1.53)
Carbamoyl phosphate	3.07 (0.88)	3.45 (1.36)	3.45 (1.51)		21.05 (2.33)	22.27 (4.73)	33.34 (18.45)
CDP_neg	5.74 (0.84)	5.36 (0.53)	5.08 (0.98)		1.96 (0.66)	4.61 (1.79)	4.69 (0.73)
cholesteryl sulfate	1.73 (0.22)	1.55 (0.09)	1.46 (0.19)		8.32 (2.52)	11.16 (2.66)	12.35 (1.71)
Cholic acid	23.65 (3.34)a	10.15 (2.91)ab	8.48 (4.28)b		0.14 (0.07)	0.45 (0.21)	0.31 (0.19)
Citraconic acid	4269.62 (217.61)a	2897.76 (161.95)b	2922.6 (424.04)b		838.46 (378.28)	1286.94 (432.25)	1281.39 (289.11)
citrate	1626.52 (273)	932.8 (148.74)	1266.65 (356.59)		2072.6 (312.7)	1390.31 (447.33)	1282.89 (554.27)
citrate-isocitrate	2338.84 (375.78)	1391.02 (198.99)	1912.74 (520.48)		1991.2 (267.3)	1303.15 (756.68)	1266.64 (522.76)
CTP_neg	0.58 (0.08)ab	0.79 (0.08)a	0.35 (0.1)b		0.27 (0.12)	0.25 (0.07)	1.17 (0.74)
cyclic-AMP	3.39 (0.97)	5.31 (2.22)	9.68 (6)		18.43 (3.01)	20.46 (5.48)	34.79 (18)
deoxyuridine	8.72 (2.09)	5.74 (0.94)	7.98 (2.54)		0.14 (0.07)	0.57 (0.28)	0.89 (0.83)
D-erythrose-4-phosphate	4.02 (1.02)	6.67 (1.15)	4.66 (1.69)		1.28 (0.58)	4.12 (1.9)	6.35 (2.54)
D-glucarate	18.92 (1.25)	24.51 (3.74)	24.91 (4.56)		33.64 (11.81)	69.68 (12.06)	87.08 (19.9)
D-gluconate	735.1 (80.54)	652.44 (82.74)	658.76 (67.96)		286.01 (137.88)	410.66 (197.33)	376.38 (156.23)
D-glyceraldehdye-3-phosphate	1.79 (0.55)	2 (0.82)	2.04 (0.92)		1.39 (0.28)	1.03 (0.43)	0.3 (0.16)
D-sedoheptulose-1-7-phosphate	22.5 (5.74)	38.9 (20.48)	29.41 (11.28)		0.86 (0.42)	1.82 (0.45)	0.77 (0.28)
dTDP_neg	8.08 (1.08)	5.15 (0.56)	6.03 (1)		0.5 (0.21)	0.27 (0.06)	0.57 (0.21)
dTMP_neg	2.48 (0.17)	1.96 (0.59)	1.94 (0.63)		10.08 (3.53)	10.57 (5.06)	8.09 (3.53)
dTTP_neg	4.76 (0.45)	5.9 (1.19)	2.9 (0.81)		2.1 (0.56)	2.37 (0.75)	5.98 (2.21)
dihydroxy-acetone-phosphate	1.68 (0.62)a	0.08 (0.01)b	0.72 (0.27)ab		0.21 (0.12)	0.11 (0.09)	0.13 (0.02)
fructose-6-phosphate	11.48 (2.81)	11.64 (4.47)	12.36 (4.96)		10.84 (1.92)	9.55 (2.76)	3.69 (0.99)
fumarate	698.78 (87.82)	510.2 (21.5)	852.38 (194.23)		688.56 (346.32)	345.02 (149.85)	611.51 (126.01)
dihydroorotate	644.87 (101.65)	812.76 (201.38)	1180.37 (611.98)		101.56 (23.79)	145.59 (69.04)	294.93 (176.29)
glucono-D-lactone	285.47 (34.52)	242.89 (6.35)	225.1 (47.45)		101.83 (6.45)	115.01 (39.95)	104.11 (17.28)
glucose-1-phosphate	30.48 (7.99)	34.18 (9.43)	36.02 (15.01)		6.4 (2.59)	14.63 (6.62)	15.88 (5.86)
glucose-6-phosphate	23.51 (11.19)	13.28 (6.12)	23.35 (11.35)		6.03 (2.17)	9.72 (5.92)	7 (4.39)
glycerate	238.28 (31)	236.78 (25.77)	257.15 (36.91)		44.79 (4.22)a	49.88 (5.34)a	85.32 (4.65)b
glyoxylate	5.56 (0.97)	3.83 (0.07)	7.57 (2.03)		3.14 (1.38)	1.86 (1.14)	3.81 (0.99)
GTP_neg	4.28 (2.01)	3.06 (0.51)	2.12 (1.28)		4.79 (2.18)	1.26 (0.58)	2.66 (0.41)
Guanidoacetic acid	2.98 (0.18)	2.67 (0.31)	2.29 (0.22)		1.58 (0.49)	2.41 (0.9)	2.13 (0.52)
guanosine 5-diphosphate,3-diphosphate	0.55 (0.06)	3.36 (0.95)	2.8 (1.15)		11.87 (4.34)	32.26 (13.38)	31.75 (17.63)
hexose-phosphate	103.95 (21.26)	128.02 (46.02)	120.4 (42.83)		165.29 (14.62)	156.95 (24.9)	103.96 (24.63)
H-Glu1	5.82 (0.31)	5.35 (0.79)	6.35 (1.72)		9.04 (3.05)ab	6.94 (0.89)a	15.15 (1.55)b
H-Glu2	3.89 (0.37)	3.4 (0.56)	3.72 (0.8)		5.3 (1.53)	4.74 (0.48)	10.07 (1.77)
homocysteic acid	4.64 (0.36)	3.57 (1.03)	3.41 (1.16)		1.67 (0.45)	1.69 (0.64)	3.77 (1.03)
Hydroxyisocaproic acid	47.68 (3.02)a	28.54 (1.76)b	28.51 (2.93)b		20.38 (9.53)	21.96 (7.96)	29.86 (8.93)
Hydroxyphenylacetic acid	18.44 (5.42)	10.29 (2.3)	30.72 (15.32)		55.34 (13.79)	34.88 (5.61)	87.01 (26.1)
hydroxyphenylpyruvate	7.54 (1.16)	11.83 (1.43)	9.45 (1.38)		10.67 (3.2)	26.99 (6.99)	29.5 (9.6)
hypoxanthine	12.59 (0.3)	7.56 (1.04)	9.6 (2.95)		0.21 (0.1)	0.35 (0.19)	0.64 (0.12)
Indole-3-carboxylic acid	3.54 (0.46)	2.24 (0.42)	2.78 (0.72)		0.28 (0.14)	0.35 (0.11)	0.32 (0.06)
Indoleacrylic acid	25.07 (1.1)	21.06 (3.51)	23.39 (3.96)		0.77 (0.2)	0.73 (0.21)	0.34 (0.06)
inosine	65.82 (1.53)	64.85 (10.03)	78.2 (21.02)		17.52 (2.45)ab	14.02 (2.04)a	25 (2.22)b
isocitrate	16.88 (2.49)	20.06 (7.15)	13.31 (4.99)		20.25 (5.46)	14.05 (7.62)	20.9 (15.34)
Kynurenic acid	19.42 (2.8)a	26.84 (1.56)ab	40.56 (8.2)b		8.21 (1.69)a	9.72 (1.7)ab	21.49 (4.89)b
lactate	16.03 (2.12)	10.39 (0.32)	20.54 (5.52)		9.64 (4.17)	5.72 (3.42)	10.11 (2.37)
malate	1605.88 (187.61)	1247.03 (67.46)	1874.25 (374.89)		1971.8 (881.19)	837.33 (304.5)	1564.38 (214.62)
maleic acid	39.38 (8.25)	20.22 (2.09)	28.51 (12.48)		6.18 (3.4)	8.13 (2.84)	5.52 (2.05)
Methylmalonic acid	213.64 (15.04)	124.84 (15.83)	160.83 (46.18)		149.79 (77.09)	109.8 (23.17)	197.3 (59.44)
myo-inositol	70.56 (6.01)	68.4 (3.83)	76.75 (9.62)		119.1 (7.79)	139.77 (34.29)	136.5 (12.46)
N-acetyl-glucosamine-1-phosphate	50.84 (11.92)	50.58 (14.32)	49.12 (19.97)		5.51 (1.61)	3.7 (1.78)	4.76 (1.25)
N-Acetyl-L-alanine	9.74 (2.55)	9.24 (3.46)	10.49 (3.94)		6.56 (1.7)	11.49 (5.72)	10.66 (5.99)
N-carbamoyl-L-aspartate_neg	4.18 (1.43)	1.98 (0.42)	5.9 (2.73)		16.92 (5.19)	10.36 (3.88)	44.69 (26.59)
nicotinate	8.11 (0.65)	10.92 (2.55)	8.0 (2.1)		10.91 (2.21)	9.35 (1.05)	14.62 (3.61)
octulose-1,8-bisphosphate (OBP)	8.4 (2.51)	3.81 (0.65)	5.83 (1.62)		5.55 (2.29)	1.47 (0.29)	5.15 (1.13)
octulose-monophosphate (O8P-O1P)	0.39 (0.08)	0.22 (0.05)	0.46 (0.14)		0.01 (0.01)	0 (0)	0.01 (0.01)
orotate	41.27 (2.4)	54.01 (9.39)	65.82 (13.71)		12.1 (4.41)	14.6 (9.47)	25.05 (10.33)
orotidine-5-phosphate	1.61 (0.37)	0.63 (0.11)	1.16 (0.46)		0.67 (0.41)	0.15 (0.12)	0.46 (0.36)
oxaloacetate	52.14 (7.64)	34.09 (5.31)	32.41 (2.83)		20.7 (8.6)	28.67 (12.59)	45.27 (15.96)
p-aminobenzoate	8.04 (1.23)a	33.88 (7.56)b	16.84 (6.19)ab		3.73 (0.53)	15.12 (3.1)	18.68 (9.17)
pantothenate	102.35 (4.98)	89.15 (9.7)	97.77 (13.22)		161.39 (42.74)	172.24 (33.74)	489.51 (206.61)
Phenyllactic acid	3.28 (0.38)	1.93 (0.15)	3.15 (0.57)		2.22 (0.35)	2.4 (0.35)	8.69 (3.71)
Phenylpropiolic acid	271.54 (20.06)	242.63 (46.42)	222.15 (34.58)		86.56 (23.24)	76.42 (19.46)	127.86 (45.12)
phenylpyruvate	125.28 (13.48)	246.36 (12.01)	192.84 (115.59)		5.72 (0.17)	4.94 (1.26)	24.73 (13.13)
phosphoenolpyruvate	2.56 (0.15)a	1.85 (0.61)ab	0.81 (0.26)b		0.41 (0.14)	0.55 (0.23)	0.61 (0.22)
p-hydroxybenzoate	721.21 (122.61)	386.87 (53.9)	648.86 (221.1)		871.38 (246.72)	1030.2 (283.13)	1956.33 (327.13)
Pyroglutamic acid	1.53 (0.24)a	0.82 (0.1)b	0.8 (0.12)b		2.19 (0.21)	6.04 (4.29)	6.09 (2.82)
Pyrophosphate	24.51 (9.99)	15.34 (3.43)	55.46 (27.46)		12.53 (7.44)	69.08 (54.97)	28.16 (19.22)
pyruvate	295.9 (19.94)	257.3 (56.66)	354.68 (59.05)		79.56 (14.12)	72.13 (16.37)	108.41 (19.45)
quinolinate	28.27 (5.56)	23.38 (5.32)	22.37 (4.1)		4.8 (2.68)	2.2 (0.73)	2.46 (0.14)
ribose-phosphate	10.4 (2.29)	13.43 (5.04)	13.5 (5.74)		12.41 (1.06)	9.04 (1.47)	8.58 (1.99)
shikimate	38.76 (4.34)ab	78.83 (15.34)a	34.05 (6.38)b		57.22 (27.86)a	245.4 (47.24)b	83.1 (19.6)a
shikimate-3-phosphate	4.39 (0.56)	5.66 (1.5)	4.31 (1.45)		5.83 (4.37)	0.8 (0.18)	1.87 (0.35)
sn-glycerol-3-phosphate	70.9 (24.27)	110.15 (47.41)	109.91 (60.76)		59.88 (3.04)	51.75 (8.43)	50.15 (22.63)
S-ribosyl-L-homocysteine_neg	9.5 (5.35)	3.39 (0.59)	20.41 (13.21)		104.32 (17.44)	104.33 (25.55)	114.94 (12.49)
succinate	213.64 (15.04)	124.84 (15.83)	160.83 (46.18)		149.79 (77.09)	109.8 (23.17)	197.3 (59.44)
taurine	11.12 (1.53)	7.31 (1.83)	8.97 (3.36)		1.39 (0.32)	2.67 (0.82)	1.93 (0.45)
Taurodeoxycholic acid	0.09 (0.03)	0.15 (0.06)	0.12 (0.05)		4.69 (1.84)	3.73 (1.42)	7.74 (2.96)
trans, trans-farnesyl diphosphate	3.66 (1.04)	3.76 (0.84)	2.51 (0.99)		16.98 (10.95)	9.03 (8.34)	34.81 (23.31)
trehalose-6-Phosphate	2.39 (0.6)	3.77 (0.93)	3.86 (1.45)		5.55 (1.82)ab	8.7 (1.84)a	1.99 (0.87)b
trehalose-sucrose	1165.37 (224.73)	1724.95 (167.84)	1100 (290.8)		2618.25 (178.5)	3553.33 (549.1)	3339.23 (575.87)
UDP_neg	1.35 (0.38)	1.15 (0.52)	1.2 (0.18)		26.1 (12.32)	19.91 (12.36)	16.06 (8.68)
uracil	8.03 (0.56)	10.17 (2.23)	12.85 (2.67)		1.28 (0.17)	2.76 (1.74)	4.58 (1.79)
Uric acid	4.2 (0.4)	6.09 (2.12)	4.28 (2.57)		1.22 (0.42)	2.12 (0.68)	1.92 (0.69)
uridine	158.47 (5.69)	160.13 (13.58)	165.64 (27.75)		212.33 (30.45)ab	188.91 (28.66)a	328.19 (42.22)b
UTP_neg	1.22 (0.44)	2.14 (0.29)	1.53 (0.17)		6.37 (2.2)	6.15 (1.6)	11.56 (2.17)
xanthine	8.1 (0.85)a	2.85 (0.4)b	5.09 (1.52)ab		1.44 (0.57)	1.36 (0.62)	2.41 (0.36)
xanthosine	29.61 (2.06)	36.16 (2.49)	32.98 (3.97)		13.31 (3.05)	16.59 (3.73)	28.57 (5.82)
Xanthurenic acid	5.03 (0.52)	3.19 (0.93)	4.8 (1.38)		68.44 (19.97)ab	53.43 (6.12)a	118.98 (19.13)b
