# Supplementary material for: Overexpression of the Sorghum bicolor SbCCoAOMT alters cell wall associated hydroxycinnamoyl groups
Source: PLoS One. 2018 Oct 5;13(10):e0204153. doi: 10.1371/journal.pone.0204153 (PMC6173380; doi:10.1371/journal.pone.0204153)
Supplement: S3 Table — Values represent peak area of major ion and ± 1 SE (10^4). Values in bold text indicate those that were statistically significantly different (p ≤0.05). (XLSX) [file pone.0204153.s008.xlsx]

## Sheet: Sheet1
S3 Table. Analysis of soluble and wall-bound phenolics from wild-type (RTx430), SbCCoAOMT-9a and SbCCoAOMT-28b biomass using GC-MS. Values represent peak area of major ion and ± 1 SE (10^4). Values in bold text indicate those that were statistically significantly different (p ≤0.05).
	Wall-bound			Soluble
	Wild-type	SbCCoAOMT-9a (± 1SE)	SbCCoAOMT-28b (± 1SE)	Wild-type	SbCCoAOMT-9a (± 1SE)	SbCCoAOMT-28b (± 1SE)
	(± 1SE)			(± 1SE)
Lactic acid	267.55 (39.51)	255.68 (38.36)	316.63 (22.52)	945.91 (143.47)	915.60 (86.58)	1024.98 (126.84)
Glycolic acid	60.62 (30.46)	34.37 (3.03)	22.97 (2.92)	164.79 (120.96)	42.00 (3.07)	154.87 (158.37)
2-Hydroxybutyric acid	59.83 (1.23)	56.51 (1.52)	63.64 (1.61)	27.23 (4.98)	27.00 (3.17)	29.92 (3.72)
Oxalic acid	25.39 (8.44)	24.67 (7.08)	35.69 (7.44)	41.12 (6.60)	38.74 (5.88)	44.53 (6.07)
Malonic acid	1.48 (0.34)	1.89 (0.27)	2.33 (0.34)	47.53 (7.78)	64.58 (8.41)	74.54 (6.23)
Benzoic Acid	10.52 (0.23)	11.00 (0.86)	10.19 (0.46)	10.48 (0.98)	9.03 (0.25)	6.31 (0.31)
Butanedioic acid	12.28 (0.27)	13.79 (2.17)	12.45 (0.29)	78.46 (10.14)	71.56 (5.69)	86.28 (5.31)
2,3-Dihydroxy-2-methylpropanoic acid	2.69 (0.22)	2.30 (0.13)	2.63 (0.18)	14.02 (3.46)	10.78 (2.06)	14.67 (2.42)
2-Butenedioic acid	18.54 (1.18)	18.90 (5.85)	13.04 (0.42)	136.32 (20.52)	123.05 (13.69)	118.28 (7.01)
4-Hydroxybenzaldehyde	6.66 (0.30)	5.71 (0.32)	6.56 (0.22)	3.46 (0.42)	5.02 (0.58)	5.31 (1.11)
Methylmaleic acid	12.73 (2.63)	18.92 (5.78)	15.92 (2.36)	14.08 (1.95)	16.59 (1.75)	21.02 (1.73)
Malic acid	4.98 (0.18)	5.13 (0.57)	5.62 (0.27)	37.01 (6.16)	33.95 (3.29)	45.03 (2.86)
Isovanillin	7.29 (0.58)	7.75 (0.77)	8.41 (0.56)	2.19 (0.19)	2.79 (0.19)	2.65 (0.13)
4-Hydroxybenzoic acid	14.37 (1.06)	15.70 (0.56)	14.16 (0.79)	88.56 (9.77)	110.07 (10.68)	92.78 (8.28)
4-Hydroxybenzeneacetic acid	3.46 (0.13)	4.05 (0.36)	4.15 (0.35)	42.96 (2.53)	43.04 (2.23)	50.74 (5.82)
Syringaldehyde	2.79 (0.18)	2.76 (0.26)	3.26 (0.21)	2.65 (0.22)	3.14 (0.37)	3.35 (0.27)
Aconitic acid	49.10 (6.51)	54.24 (5.86)	79.95 (4.35)	670.76 (108.77)	737.09 (47.53)	987.80 (45.48)
Vanillic Acid	5.36 (0.10)	5.56 (0.37)	5.77 (0.30)	22.11 (1.35)	24.72 (1.45)	23.36 (1.13)
p-Hydroxymandelic acid	30.51 (0.91)	32.33 (3.28)	37.59 (2.22)	369.43 (52.48)	407.10 (41.97)	540.43 (91.95)
Citric acid	5.84 (0.64)	5.49 (0.52)	8.26 (0.54)	35.50 (6.14)	37.13 (5.53)	51.71 (2.71)
Syringic acid	2.16 (0.06)	2.11 (0.15)	2.27 (0.05)	4.70 (0.31)	4.58 (0.35)	5.07 (0.22)
4-Coumaric acid	815.59 (26.77)	734.49 (32.58)	730.70 (20.62)	58.68 (3.42)	69.47 (7.04)	61.34 (2.13)
Ferulic acid	183.71 (4.46)	212.47 (8.72)	200.42 (2.64)	63.67 (4.82)	184.38 (24.01)	98.86 (4.87)
Caffeic acid	4.31 (0.39)	4.60 (0.52)	3.55 (0.11)	5.09 (1.14)	7.19 (2.49)	5.45 (1.60)
Sinapic acid	2.73 (0.23)	3.72 (0.36)	3.92 (0.22)	13.86 (1.74)	21.06 (2.41)	18.58 (1.22)
