# Supplementary material for: Overexpression of the Sorghum bicolor SbCCoAOMT alters cell wall associated hydroxycinnamoyl groups
Source: PLoS One. 2018 Oct 5;13(10):e0204153. doi: 10.1371/journal.pone.0204153 (PMC6173380; doi:10.1371/journal.pone.0204153)
Supplement: S4 Table — Normalized counts, venn diagram designation, and log fold change (LFC) with associated p-value (FDR p<0.05). (XLSX) [file pone.0204153.s009.xlsx]

## Sheet: Sheet1
S4 Table. Differentially expressed genes for SbCCoAOMT-9a and SbCCoAOMT-28b in leaf and stalk tissue compared to wild-type. Normalized counts, venn diagram designation, and log fold change (LFC) with associated p-value (FDR p<0.05).
			Stalk Normalized Counts (SE)			Leaf Normalized Counts (SE)		Stalk SbCCoAOMT-9a		Stalk SbCCoAOMT-28b		Leaf SbCCoAOMT-9a		Leaf SbCCoAOMT-28b		Gene Annotation Information
Gene	VennDiagramDesignation	Wild type	SbCCoAOMT-9a	SbCCoAOMT-28b	Wild type	SbCCoAOMT-9a	SbCCoAOMT-28b	LFC	FDR p <0.05	LFC	FDR p <0.05	LFC	FDR p <0.05	LFC	FDR p <0.05	Best hit Arabidopsis gene	Arabidopsis definition	Best hit Oryza sativa	Oryza sativa definition
Sobic.001G392700	Decreased 28bleaf	1 (1)	3 (2)	4 (2)	27 (10)	9 (4)	6 (1)	0.08	NA	0.1	NA	-1.09	0.172626	-1.4	0.0494611	AT5G57390.1	AINTEGUMENTA-like 5	LOC_Os03g19900.1	AP2 domain containing protein, expressed
Sobic.001G505600	Decreased 28bleaf	301 (7)	278 (7)	210 (12)	174 (4)	134 (10)	84 (2)	-0.12	0.769147	-0.53	0.094642	-0.4	0.514754	-1.08	2.74e-05	AT2G20320.1	DENN (AEX-3) domain-containing protein	LOC_Os03g05200.1	DENN domain containing protein, expressed
Sobic.002G174000	Decreased 28bleaf	1721 (93)	1646 (297)	1592 (148)	4793 (1217)	2927 (619)	2139 (161)	-0.06	0.941016	-0.1	0.999919	-0.62	0.356389	-1.02	0.0242835	AT1G15520.1	pleiotropic drug resistance 12	LOC_Os09g16330.2	pleiotropic drug resistance protein, putative, expressed
Sobic.002G239400	Decreased 28bleaf	111 (6)	107 (7)	90 (7)	153 (67)	85 (10)	65 (5)	-0.05	0.948829	-0.34	0.999919	-0.81	0.143022	-1.2	0.00420308	AT3G22700.1	F-box and associated interaction domains-containing protein	LOC_Os09g34200.1	OsFBX338 - F-box domain containing protein, expressed
Sobic.002G254100	Decreased 28bleaf	38 (2)	15 (4)	13 (5)	70 (16)	31 (7)	23 (1)	-0.97	0.161555	-1.05	0.526297	-1.12	0.0640238	-1.55	0.00165849			LOC_Os07g33200.1	expressed protein
Sobic.003G286700	Decreased 28bleaf	48 (6)	37 (3)	52 (9)	60 (24)	31 (2)	25 (4)	-0.38	0.628668	0.14	0.999919	-0.93	0.180911	-1.25	0.0300486	AT3G24520.1	heat shock transcription factor C1	LOC_Os01g53220.1	HSF-type DNA-binding domain containing protein, expressed
Sobic.004G129500	Decreased 28bleaf	187 (23)	215 (3)	127 (11)	67 (37)	73 (3)	11 (4)	0.19	0.735721	-0.58	0.727601	0.09	0.973892	-2.15	1.15e-06			LOC_Os02g18720.1	expressed protein
Sobic.004G148600	Decreased 28bleaf	1164 (13)	1197 (56)	879 (103)	162 (86)	142 (14)	75 (7)	0.04	0.94682	-0.39	0.872707	-0.18	0.92748	-1.05	0.0362982	AT3G04710.3	ankyrin repeat family protein	LOC_Os02g29140.1	ankyrin, putative, expressed
Sobic.005G030000	Decreased 28bleaf	185 (20)	167 (13)	149 (5)	96 (49)	83 (9)	41 (6)	-0.13	0.821896	-0.31	0.999919	-0.2	0.92748	-1.14	0.0519205	AT3G46530.1	NB-ARC domain-containing disease resistance protein	LOC_Os08g10440.1	NBS-LRR disease resistance protein, putative, expressed
Sobic.006G025500	Decreased 28bleaf	4 (4)	2 (2)	0 (0)	133 (127)	98 (25)	38 (6)	-0.05	NA	-0.09	NA	-0.34	0.886948	-1.34	0.0519205
Sobic.007G214050	Decreased 28bleaf	106 (7)	112 (15)	59 (6)	92 (65)	64 (3)	28 (7)	0.08	0.925649	-0.86	0.220338	-0.45	0.802252	-1.4	0.0255421			LOC_Os06g40460.1	expressed protein
Sobic.010G124001	Decreased 28bleaf	116 (15)	108 (11)	115 (16)	136 (25)	90 (10)	67 (8)	-0.09	0.926296	-0.01	0.999919	-0.59	0.409472	-1.02	0.0233317
Sobic.001G246200	Decreased 28bleaf 28bstem	35 (8)	21 (4)	0 (0)	1457 (412)	1559 (80)	1558 (137)	-0.63	0.43609	-1.69	0.00235162	-0.46	0.818638	-1.73	0.00300745	AT5G19000.1	BTB-POZ and MATH domain 1	LOC_Os10g29230.1	MBTB49 - Bric-a-Brac, Tramtrack, Broad Complex BTB domain with Meprin and TRAF Homology MATH domain, expressed
Sobic.002G254000	Decreased 28bleaf 28bstem	65 (8)	42 (5)	21 (3)	113 (22)	69 (12)	38 (5)	-0.64	0.337979	-1.61	0.000778921	-0.68	0.414068	-1.51	0.000422051			LOC_Os07g33200.1	expressed protein
Sobic.005G113766	Decreased 28bleaf 28bstem	401 (18)	338 (10)	5 (3)	592 (80)	439 (37)	7 (5)	-0.25	0.494888	-5.34	2.32e-81	-0.39	0.760311	-5.24	1.42e-62	AT2G26470.1		LOC_Os06g27650.1	expressed protein
Sobic.005G125000	Decreased 28bleaf 28bstem	188 (27)	119 (25)	33 (6)	24 (9)	7 (4)	3 (2)	-0.6	0.359219	-2.27	1.55e-09	-1.08	0.170594	-1.47	0.0255154	AT3G48770.1	DNA binding;ATP binding	LOC_Os11g31480.1	ATP binding protein, putative, expressed
Sobic.005G159600	Decreased 28bleaf 28bstem	4258 (321)	3021 (124)	2447 (163)	475 (103)	341 (43)	226 (21)	-0.48	0.0660611	-0.77	0.000316593	-0.44	0.559078	-1.01	0.00395269	AT2G35880.1	TPX2 (targeting protein for Xklp2) protein family	LOC_Os11g36340.1	lymphoid organ expressed yellow head virus receptor protein, putative, expressed
Sobic.007G060100	Decreased 28bleaf 28bstem	101 (14)	124 (33)	22 (3)	26 (17)	19 (4)	1 (1)	0.26	0.77394	-1.84	6.74e-05	-0.37	0.881169	-1.74	0.00264954			LOC_Os03g21600.1	expressed protein
Sobic.007G214175	Decreased 28bleaf 28bstem	133 (5)	117 (3)	52 (11)	100 (62)	74 (6)	38 (7)	-0.18	0.806838	-1.39	0.000159011	-0.4	0.813679	-1.24	0.0362982
Sobic.002G239450	Decreased 28bleaf 28bstem 9aleaf 9astem	89 (8)	3 (2)	2 (2)	162 (63)	0 (0)	3 (1)	-3.67	2.29e-21	-3.62	2.99e-20	-4.65	9.35e-34	-4.7	2.33e-35	AT3G08750.1	F-box and associated interaction domains-containing protein	LOC_Os09g34200.1	OsFBX338 - F-box domain containing protein, expressed
Sobic.002G239500	Decreased 28bleaf 28bstem 9aleaf 9astem	23 (3)	6 (1)	2 (2)	48 (30)	2 (2)	1 (1)	-1.33	0.0198651	-1.48	0.0148178	-2.5	2.97e-08	-2.68	3.3e-09
Sobic.007G023800	Decreased 28bleaf 28bstem 9aleaf 9astem	116 (11)	32 (6)	33 (12)	53 (18)	9 (5)	9 (3)	-1.55	0.00205097	-1.44	0.0212138	-1.81	0.00058575	-1.91	0.000425821	AT1G20920.1	P-loop containing nucleoside triphosphate hydrolases superfamily protein	LOC_Os08g06344.3	transposon protein, putative, CACTA, En/Spm sub-class, expressed
Sobic.010G080100	Decreased 28bleaf 28bstem 9aleaf 9astem	1463 (91)	525 (139)	304 (34)	141 (39)	35 (6)	27 (5)	-1.27	0.00126743	-1.94	7.51e-09	-1.91	1.2e-06	-2.25	2.52e-09	AT1G44800.1	nodulin MtN21 /EamA-like transporter family protein	LOC_Os06g10750.1	integral membrane protein DUF6 containing protein, expressed
Sobic.010G123901	Decreased 28bleaf 28bstem 9aleaf 9astem	122 (13)	51 (7)	55 (3)	116 (17)	28 (2)	34 (2)	-1.32	0.000302901	-1.19	0.00774769	-2.17	1.16e-12	-1.88	6.13e-10
Sobic.001G363100	Decreased 28bleaf 9aleaf	1059 (233)	929 (118)	1256 (323)	363 (100)	119 (21)	108 (29)	-0.15	0.879901	0.19	0.999919	-1.33	0.00765982	-1.46	0.00328705	AT3G62550.1	Adenine nucleotide alpha hydrolases-like superfamily protein	LOC_Os05g28740.1	universal stress protein domain containing protein, putative, expressed
Sobic.001G532800	Decreased 28bleaf 9aleaf	40 (11)	6 (6)	11 (3)	51 (27)	2 (2)	2 (2)	-0.98	0.102908	-0.87	0.727601	-2.52	2.52e-08	-2.7	2.42e-09	AT3G61860.1	RNA-binding (RRM/RBD/RNP motifs) family protein	LOC_Os04g02870.2	RNA recognition motif containing protein, putative, expressed
Sobic.002G053350	Decreased 28bleaf 9aleaf	36 (9)	8 (5)	8 (5)	23 (12)	5 (0)	3 (1)	-0.81	0.196951	-0.81	0.805673	-1.57	0.00529404	-1.78	0.00150422	AT2G44710.1	RNA-binding (RRM/RBD/RNP motifs) family protein	LOC_Os07g08320.1	RNA recognition motif containing protein, expressed
Sobic.007G190466	Decreased 28bleaf 9aleaf 9astem	292 (22)	146 (11)	197 (25)	305 (61)	168 (21)	169 (4)	-1	0.0010268	-0.56	0.739058	-0.83	0.0169991	-0.83	0.0276406
Sobic.001G353400	Decreased 28bstem	627 (6)	295 (70)	247 (43)	1015 (351)	1834 (383)	993 (325)	-0.93	0.0643504	-1.14	0.0409973	0.63	0.611223	-0.02	0.99948	AT1G78070.1	Transducin/WD40 repeat-like superfamily protein	LOC_Os03g26870.1	WD-40 repeat family protein, putative, expressed
Sobic.004G012000	Decreased 28bstem	679 (69)	462 (20)	281 (8)	135 (59)	94 (20)	70 (9)	-0.54	0.0574553	-1.26	4.24e-10	-0.45	0.758528	-0.85	0.359136	AT4G27760.1	NAD(P)-binding Rossmann-fold superfamily protein	LOC_Os02g02470.1	oxidoreductase, short chain dehydrogenase/reductase family domain containing protein, expressed
Sobic.002G053200	Decreased 28bstem 9astem	63 (6)	18 (3)	21 (1)	78 (45)	26 (8)	31 (8)	-1.89	4.82e-06	-1.65	0.000410456	-1.14	0.141575	-0.97	0.42395	AT2G44710.1	RNA-binding (RRM/RBD/RNP motifs) family protein	LOC_Os07g08320.1	RNA recognition motif containing protein, expressed
Sobic.005G167400	Decreased 28bstem 9astem	134 (12)	32 (4)	15 (3)	4 (12)	15 (4)	1 (1)	-2.15	4.96e-10	-3.08	1.81e-18	0.52	0.656773	-0.2	0.978373	AT3G07040.1	NB-ARC domain-containing disease resistance protein	LOC_Os08g42670.2	resistance protein, putative, expressed
Sobic.010G124200	Decreased 28bstem 9astem	24 (5)	3 (2)	2 (2)	6 (5)	2 (2)	0 (0)	-1.4	0.00847032	-1.42	0.0178647	-0.23	NA	-0.33	0.868237	AT4G03500.1	Ankyrin repeat family protein	LOC_Os07g31070.1	expressed protein
Sobic.001G084400	Decreased 9aleaf	415 (202)	212 (46)	460 (98)	121 (30)	50 (5)	126 (19)	-0.62	0.433858	0.1	0.999919	-1.24	0.00178189	0.07	0.993618	AT3G02100.1	UDP-Glycosyltransferase superfamily protein	LOC_Os03g55040.1	UDP-glucoronosyl and UDP-glucosyl transferase domain containing protein, expressed
Sobic.001G153600	Decreased 9aleaf	196 (45)	119 (15)	239 (23)	217 (59)	101 (8)	188 (35)	-0.65	0.268881	0.26	0.999919	-1.02	0.023983	-0.19	0.978215	AT1G48410.1	Stabilizer of iron transporter SufD / Polynucleotidyl transferase	LOC_Os07g28850.1	retrotransposon protein, putative, unclassified, expressed
Sobic.001G198000	Decreased 9aleaf	1427 (74)	1002 (157)	1463 (313)	407 (169)	136 (25)	338 (99)	-0.44	0.459691	0.03	0.999919	-1.22	0.0318972	-0.21	0.978373	AT5G24655.1	response to low sulfur 4	LOC_Os10g36610.1	UP-9A, putative, expressed
Sobic.002G188500	Decreased 9aleaf	7076 (3017)	5581 (1185)	8466 (2378)	1185 (240)	519 (45)	828 (229)	-0.22	0.825989	0.17	0.999919	-1	0.0499449	-0.44	0.86846	AT1G23870.1	trehalose-phosphatase/synthase 9	LOC_Os09g20990.1	trehalose-6-phosphate synthase, putative, expressed
Sobic.002G253400	Decreased 9aleaf	54 (5)	103 (22)	43 (3)	69 (34)	24 (2)	32 (7)	0.91	0.0943029	-0.31	0.999919	-1.37	0.0133838	-1.01	0.255759	AT2G24580.1	FAD-dependent oxidoreductase family protein	LOC_Os09g32290.2	FAD dependent oxidoreductase domain containing protein, expressed
Sobic.002G376900	Decreased 9aleaf	570 (383)	76 (14)	852 (568)	215 (327)	24 (4)	159 (34)	-0.64	0.377222	0.23	0.999919	-1.75	0.00109805	-0.29	0.978215	AT3G59440.1	Calcium-binding EF-hand family protein	LOC_Os03g27790.1	EF hand family protein, putative
Sobic.002G421600	Decreased 9aleaf	236 (94)	169 (38)	327 (58)	178 (22)	50 (10)	116 (51)	-0.34	0.703291	0.35	0.999919	-1.33	0.0318972	-0.45	0.926633	AT1G08570.1	atypical CYS HIS rich thioredoxin 4	LOC_Os07g48510.1	thioredoxin, putative, expressed
Sobic.002G426700	Decreased 9aleaf	31 (14)	18 (2)	27 (4)	328 (82)	115 (24)	179 (34)	-0.53	0.527077	-0.17	0.999919	-1.28	0.00731384	-0.74	0.513615	AT4G16146.1	cAMP-regulated phosphoprotein 19-related protein	LOC_Os03g19220.2	expressed protein
Sobic.003G147401	Decreased 9aleaf	58 (15)	42 (14)	94 (24)	47 (30)	11 (0)	24 (6)	-0.3	0.767483	0.5	0.999919	-1.65	0.00249103	-0.82	0.58497	AT5G17600.1	RING/U-box superfamily protein	LOC_Os05g29710.1	RING-H2 finger protein, putative, expressed
Sobic.003G196700	Decreased 9aleaf	182 (6)	128 (2)	142 (12)	94 (38)	37 (3)	44 (7)	-0.53	0.104255	-0.38	0.999919	-1.3	0.00571747	-1.06	0.0853004	AT3G47590.1	alpha/beta-Hydrolases superfamily protein	LOC_Os01g39790.1	esterase/lipase/thioesterase, putative, expressed
Sobic.003G422600	Decreased 9aleaf	30 (15)	12 (7)	59 (30)	126 (82)	44 (9)	88 (4)	-0.22	0.787244	0.29	0.999919	-1.32	0.00912801	-0.46	0.894492	AT2G01170.1	bidirectional amino acid transporter 1	LOC_Os01g71740.1	amino acid permease family protein, putative, expressed
Sobic.004G096300	Decreased 9aleaf	1547 (400)	1338 (149)	1836 (305)	4012 (1720)	1181 (281)	2162 (855)	-0.17	0.835461	0.2	0.999919	-1.24	0.0428112	-0.64	0.766269	AT5G36250.1	Protein phosphatase 2C family protein	LOC_Os02g13100.1	protein phosphatase 2C, putative, expressed
Sobic.005G017700	Decreased 9aleaf	43 (20)	15 (7)	76 (54)	83 (68)	20 (7)	61 (12)	-0.35	0.660879	0.34	0.999919	-1.45	0.0166541	-0.32	0.972892	AT1G19715.1	Mannose-binding lectin superfamily protein	LOC_Os04g03360.1	jacalin-like lectin domain containing protein, expressed
Sobic.005G112566	Decreased 9aleaf	199 (6)	128 (21)	205 (22)	451 (174)	204 (19)	371 (38)	-0.62	0.200803	0.05	0.999919	-1.07	0.00225224	-0.26	0.955224			LOC_Os06g27610.1	expressed protein
Sobic.005G126200	Decreased 9aleaf	380 (191)	60 (37)	1175 (981)	567 (210)	139 (19)	591 (281)	-0.18	NA	0.33	NA	-1.4	0.0136364	0.04	0.998355	AT1G34210.1	somatic embryogenesis receptor-like kinase 2	LOC_Os11g31540.1	BRASSINOSTEROID INSENSITIVE 1-associated receptor kinase 1 precursor, putative, expressed
Sobic.005G192300	Decreased 9aleaf	374 (38)	256 (21)	305 (25)	66 (17)	24 (4)	56 (10)	-0.54	0.1625	-0.29	0.999919	-1.34	0.0115096	-0.22	0.978373	AT1G50180.1	NB-ARC domain-containing disease resistance protein	LOC_Os02g18510.1	stripe rust resistance protein Yr10, putative, expressed
Sobic.006G127100	Decreased 9aleaf	233 (47)	178 (32)	362 (121)	124 (134)	22 (4)	59 (11)	-0.3	0.741551	0.48	0.999919	-1.66	0.00269864	-0.77	0.679831	AT5G03860.2	malate synthase	LOC_Os04g40990.1	malate synthase, glyoxysomal, putative, expressed
Sobic.006G130501	Decreased 9aleaf	291 (26)	217 (5)	407 (59)	369 (343)	116 (30)	210 (21)	-0.41	0.374617	0.47	0.990071	-1.29	0.0211372	-0.64	0.745056	AT1G59740.1	Major facilitator superfamily protein	LOC_Os04g41400.1	peptide transporter PTR2, putative, expressed
Sobic.007G110600	Decreased 9aleaf	2 (2)	5 (3)	6 (1)	69 (83)	16 (3)	24 (6)	0.23	NA	0.17	NA	-1.49	0.0140218	-1.14	0.232677
Sobic.008G101500	Decreased 9aleaf	70 (11)	47 (8)	56 (10)	168 (24)	71 (11)	134 (11)	-0.53	0.475894	-0.3	0.999919	-1.19	0.00105003	-0.31	0.924723	AT3G14460.1	LRR and NB-ARC domains-containing disease resistance protein	LOC_Os03g63200.1	powdery mildew resistance protein PM3b, putative, expressed
Sobic.009G003800	Decreased 9aleaf	728 (287)	426 (73)	775 (210)	165 (31)	68 (15)	95 (18)	-0.52	0.517243	0.06	0.999919	-1.13	0.032497	-0.71	0.554357	AT1G09630.1	RAB GTPase 11C	LOC_Os05g01480.1	ras-related protein, putative, expressed
Sobic.009G009600	Decreased 9aleaf	15 (8)	11 (3)	82 (59)	179 (61)	40 (9)	123 (18)	-0.09	NA	0.9	NA	-1.96	1.93e-07	-0.48	0.851066	AT5G43580.1	Serine protease inhibitor, potato inhibitor I-type family protein	LOC_Os12g25090.2	expressed protein
Sobic.010G100432	Decreased 9aleaf	15 (7)	6 (1)	13 (10)	24 (12)	4 (2)	6 (2)	-0.38	0.590552	0.01	0.999919	-1.46	0.0141996	-1.38	0.0565516
Sobic.010G248200	Decreased 9aleaf	2545 (1930)	1357 (147)	2958 (1263)	966 (1068)	175 (47)	524 (249)	-0.26	NA	0.07	NA	-1.36	0.035258	-0.54	0.895006	AT2G24550.1		LOC_Os09g32330.1	expressed protein
Sobic.001G318000	Decreased 9aleaf 9astem	55 (6)	9 (2)	72 (26)	64 (57)	8 (4)	57 (20)	-1.68	0.000959882	0.34	0.999919	-1.44	0.0211372	-0.1	0.993807	AT1G10360.1	glutathione S-transferase TAU 18	LOC_Os10g38610.1	glutathione S-transferase, putative, expressed
Sobic.001G454301	Decreased 9aleaf 9astem	401 (33)	196 (22)	299 (12)	281 (16)	169 (10)	208 (10)	-1.02	0.000188033	-0.42	0.999919	-0.73	0.00579392	-0.43	0.439467			LOC_Os07g48602.1	EMB1011, putative, expressed
Sobic.002G031400	Decreased 9aleaf 9astem	633 (61)	349 (12)	507 (26)	523 (272)	222 (10)	317 (25)	-0.85	0.000115263	-0.31	0.999919	-1.15	0.000374347	-0.67	0.296437	AT1G13570.1	F-box/RNI-like superfamily protein	LOC_Os07g26000.1	OsFBX235 - F-box domain containing protein, expressed
Sobic.002G237200	Decreased 9aleaf 9astem	318 (45)	12 (3)	232 (19)	342 (85)	21 (6)	271 (56)	-4.42	8.59e-49	-0.44	0.999919	-3.3	8.44e-21	-0.29	0.966996			LOC_Os09g02690.1	expressed protein
Sobic.003G092500	Decreased 9aleaf 9astem	801 (132)	147 (61)	439 (48)	280 (237)	61 (17)	120 (42)	-1.68	0.000398022	-0.62	0.999919	-1.42	0.0207566	-0.83	0.598895	AT5G37890.1	Protein with RING/U-box and TRAF-like domains	LOC_Os01g03170.1	seven in absentia protein family protein, expressed
Sobic.003G366700	Decreased 9aleaf 9astem	86 (23)	34 (3)	101 (13)	334 (263)	96 (23)	437 (105)	-1.2	0.0241538	0.22	0.999919	-1.3	0.0257275	0.3	0.974241	AT5G49690.1	UDP-Glycosyltransferase superfamily protein	LOC_Os01g64540.1	anthocyanidin 3-O-glucosyltransferase, putative, expressed
Sobic.004G156400	Decreased 9aleaf 9astem	240 (24)	80 (17)	240 (13)	164 (26)	48 (5)	147 (19)	-1.48	3.58e-05	0	0.999919	-1.7	1.08e-07	-0.15	0.978373	AT1G03330.1	Small nuclear ribonucleoprotein family protein	LOC_Os04g39444.1	LSM domain containing protein, expressed
Sobic.005G112632	Decreased 9aleaf 9astem	207 (7)	131 (15)	195 (10)	387 (63)	176 (8)	326 (11)	-0.68	0.0417382	-0.08	0.999919	-1.14	7.49e-09	-0.25	0.86037			LOC_Os02g14500.1	expressed protein
Sobic.005G209600	Decreased 9aleaf 9astem	35 (3)	3 (2)	20 (3)	37 (27)	5 (2)	32 (12)	-2.06	8.51e-06	-0.8	0.988034	-1.44	0.0207566	-0.14	0.98795	AT2G47500.1	P-loop nucleoside triphosphate hydrolases superfamily protein with CH (Calponin Homology) domain	LOC_Os11g44880.1	kinesin-4, putative, expressed
Sobic.006G019100	Decreased 9aleaf 9astem	145 (8)	89 (1)	100 (6)	54 (2)	22 (2)	29 (3)	-0.77	0.010044	-0.58	0.425228	-1.28	0.00877326	-0.93	0.1955	AT1G32010.1	myosin heavy chain-related	LOC_Os06g06950.1	expressed protein
Sobic.009G022900	Decreased 9aleaf 9astem	71 (18)	18 (4)	44 (5)	84 (59)	12 (4)	36 (11)	-1.69	0.000393329	-0.62	0.999919	-1.71	0.00174476	-0.85	0.581705	AT2G22560.1	Kinase interacting (KIP1-like) family protein	LOC_Os05g02790.1	KIP1, putative, expressed
Sobic.009G119200	Decreased 9aleaf 9astem	29332 (16814)	1066 (194)	21612 (7028)	3362 (3139)	731 (278)	1321 (113)	-2.11	4.86e-06	-0.27	0.999919	-1.33	0.0375795	-0.85	0.562179	AT4G16260.1	Glycosyl hydrolase superfamily protein	LOC_Os05g31140.1	glycosyl hydrolases family 17, putative, expressed
Sobic.010G141600	Decreased 9aleaf 9astem	1803 (183)	471 (79)	1574 (300)	820 (268)	290 (90)	610 (11)	-1.68	1.03e-07	-0.17	0.999919	-1.16	0.0428112	-0.34	0.956838	AT5G14780.1	formate dehydrogenase	LOC_Os06g29180.1	erythronate-4-phosphate dehydrogenase domain containing protein, expressed
Sobic.001G067700	Decreased 9astem	195 (55)	42 (7)	147 (41)	586 (429)	479 (116)	529 (29)	-1.62	0.00115059	-0.31	0.999919	-0.24	0.912938	-0.12	0.987922	AT1G56000.1	FAD/NAD(P)-binding oxidoreductase family protein	LOC_Os03g57070.2	amine oxidase-related, putative, expressed
Sobic.001G098600	Decreased 9astem	1459 (375)	435 (95)	955 (309)	556 (579)	162 (44)	357 (203)	-1.23	0.024063	-0.44	0.999919	-0.95	0.330912	-0.37	0.961798	AT5G05250.1		LOC_Os03g52680.1	expressed protein
Sobic.001G107800	Decreased 9astem	166 (64)	13 (5)	117 (68)	9 (22)	3 (2)	12 (8)	-1.26	0.0299521	-0.25	0.999919	-0.25	NA	0.09	NA			LOC_Os03g51530.1	expressed protein
Sobic.001G144900	Decreased 9astem	129 (19)	31 (9)	190 (30)	13 (5)	6 (3)	8 (1)	-1.68	0.000216025	0.49	0.999919	-0.61	0.673605	-0.52	0.896267	AT3G22640.1	cupin family protein	LOC_Os03g46100.1	cupin domain containing protein, expressed
Sobic.001G198700	Decreased 9astem	143 (16)	41 (8)	129 (46)	54 (39)	22 (8)	14 (7)	-1.36	0.0138296	-0.11	0.999919	-0.66	0.629242	-0.91	0.489754	AT5G62360.1	Plant invertase/pectin methylesterase inhibitor superfamily protein	LOC_Os10g36500.2	invertase/pectin methylesterase inhibitor family protein, putative, expressed
Sobic.001G351400	Decreased 9astem	15835 (874)	4799 (1716)	16370 (746)	4253 (2305)	3887 (235)	4245 (652)	-1.28	0.00733572	0.04	0.999919	-0.11	0.955278	0	0.99961	AT1G02170.1	metacaspase 1	LOC_Os03g27120.1	ICE-like protease p20 domain containing protein, putative, expressed
Sobic.001G353300	Decreased 9astem	385 (107)	107 (32)	115 (28)	49 (40)	69 (9)	108 (37)	-1.31	0.0220815	-1.24	0.127252	0.36	0.878451	0.86	0.529138	AT5G65140.1	Haloacid dehalogenase-like hydrolase (HAD) superfamily protein	LOC_Os03g26910.1	uncharacterized glycosyl hydrolase Rv2006/MT2062, putative, expressed
Sobic.001G369500	Decreased 9astem	1458 (338)	549 (13)	1201 (288)	229 (169)	99 (19)	172 (52)	-1.16	0.00860866	-0.23	0.999919	-0.89	0.308429	-0.31	0.971817	AT3G26320.1	cytochrome P450, family 71, subfamily B, polypeptide 36	LOC_Os08g01450.1	cytochrome P450, putative, expressed
Sobic.001G401100	Decreased 9astem	342 (32)	105 (20)	665 (84)	13 (5)	10 (2)	33 (27)	-1.56	5.76e-06	0.86	0.253605	-0.11	NA	0.64	NA	AT2G40330.1	PYR1-like 6	LOC_Os03g18850.1	pathogenesis-related Bet v I family protein, putative, expressed
Sobic.001G401200	Decreased 9astem	912 (204)	237 (61)	2056 (639)	83 (45)	30 (10)	84 (37)	-1.29	0.017546	0.85	0.805673	-0.78	0.522234	0.02	0.999485	AT2G40330.1	PYR1-like 6	LOC_Os03g18850.1	pathogenesis-related Bet v I family protein, putative, expressed
Sobic.001G431500	Decreased 9astem	62 (8)	28 (0)	60 (2)	28 (11)	21 (1)	35 (5)	-1.25	0.00284975	-0.06	0.999919	-0.34	0.880866	0.33	0.962371	AT5G16080.1	carboxyesterase 17	LOC_Os03g15270.1	gibberellin receptor GID1L2, putative, expressed
Sobic.001G454401	Decreased 9astem	127 (10)	58 (6)	71 (8)	71 (35)	43 (4)	48 (8)	-1.19	0.000982691	-0.85	0.197761	-0.69	0.474567	-0.51	0.839849	AT1G55540.2	Nuclear pore complex protein
Sobic.001G465900	Decreased 9astem	523 (130)	188 (23)	359 (74)	82 (20)	87 (9)	72 (6)	-1.2	0.0157136	-0.44	0.999919	0.08	0.971599	-0.2	0.976875	AT3G03900.1	adenosine-5\'-phosphosulfate (APS) kinase 3	LOC_Os11g41650.2	adenylyl-sulfate kinase, putative, expressed
Sobic.002G059000	Decreased 9astem	30 (3)	7 (0)	16 (3)	23 (15)	5 (3)	8 (2)	-1.58	0.00288872	-0.91	0.805673	-1.18	0.109531	-1.08	0.294779	AT5G07610.1	F-box family protein	LOC_Os07g35050.1	OsFBX237 - F-box domain containing protein, expressed
Sobic.002G095900	Decreased 9astem	210 (9)	102 (10)	232 (22)	163 (91)	96 (6)	207 (43)	-1.07	8.02e-05	0.14	0.999919	-0.68	0.435465	0.31	0.956838
Sobic.002G183200	Decreased 9astem	153 (52)	45 (10)	155 (22)	44 (15)	30 (8)	36 (2)	-1.23	0.0377564	0.01	0.999919	-0.5	0.757071	-0.27	0.977277	AT2G26110.1	Protein of unknown function (DUF761)	LOC_Os09g19970.1	expressed protein
Sobic.002G184500	Decreased 9astem	314 (75)	94 (16)	422 (73)	56 (35)	29 (5)	38 (6)	-1.43	0.00138686	0.35	0.999919	-0.8	0.422976	-0.5	0.889128	AT4G25000.1	alpha-amylase-like	LOC_Os02g52710.1	alpha-amylase precursor, putative, expressed
Sobic.002G219000	Decreased 9astem	96 (9)	50 (1)	85 (2)	19 (19)	16 (3)	23 (9)	-1.03	0.0023812	-0.17	0.999919	-0.11	0.973892	0.19	0.981564	AT1G55230.1	Family of unknown function (DUF716)	LOC_Os09g27260.1	plant viral response family protein, putative, expressed
Sobic.002G221900	Decreased 9astem	2180 (644)	570 (108)	659 (260)	43 (20)	26 (17)	40 (17)	-1.2	0.0458169	-1.08	0.393761	-0.26	0.918205	-0.03	0.99948	AT1G05010.1	ethylene-forming enzyme	LOC_Os09g27820.1	1-aminocyclopropane-1-carboxylate oxidase protein, putative, expressed
Sobic.002G271200	Decreased 9astem	113 (53)	29 (2)	101 (15)	307 (674)	80 (21)	180 (93)	-1.39	0.014176	-0.13	0.999919	-0.81	0.4694	-0.37	0.96174	AT1G12780.1	UDP-D-glucose/UDP-D-galactose 4-epimerase 1	LOC_Os09g35800.1	UDP-glucose 4-epimerase, putative, expressed
Sobic.002G314400	Decreased 9astem	228 (17)	85 (4)	290 (14)	711 (299)	447 (47)	841 (149)	-1.52	5.53e-13	0.34	0.999919	-0.58	0.485428	0.21	0.978215	AT1G13270.1	methionine aminopeptidase 1B	LOC_Os07g32590.1	peptidase, M24 family protein, putative, expressed
Sobic.002G324000	Decreased 9astem	274 (110)	45 (11)	402 (162)	39 (53)	15 (4)	23 (14)	-1.25	0.0397921	0.34	0.999919	-0.55	0.706317	-0.32	0.966026	AT3G21720.1	isocitrate lyase	LOC_Os07g34520.1	isocitrate lyase, putative, expressed
Sobic.002G345850	Decreased 9astem	171 (21)	68 (7)	183 (51)	61 (7)	91 (16)	123 (22)	-1.17	0.0176509	0.1	0.999919	0.5	0.688987	0.91	0.245125
Sobic.003G021900	Decreased 9astem	225 (57)	103 (1)	228 (38)	63 (27)	33 (3)	74 (15)	-1.01	0.0431753	0.02	0.999919	-0.84	0.307889	0.22	0.978373	AT2G34500.1	cytochrome P450, family 710, subfamily A, polypeptide 1	LOC_Os01g11340.1	cytochrome P450, putative, expressed
Sobic.003G044600	Decreased 9astem	121 (12)	54 (6)	74 (18)	8 (2)	8 (2)	5 (3)	-1.08	0.0432864	-0.64	0.999919	0.08	0.974993	-0.17	0.981564	AT4G13395.1	ROTUNDIFOLIA like 12	LOC_Os05g08620.1	expressed protein
Sobic.003G052300	Decreased 9astem	125 (17)	41 (7)	85 (18)	827 (1201)	487 (87)	594 (197)	-1.47	0.00126743	-0.49	0.999919	-0.49	0.789915	-0.31	0.975843	AT5G40390.1	Raffinose synthase family protein	LOC_Os01g07530.1	uncharacterized glycosyltransferase, putative, expressed
Sobic.003G057233	Decreased 9astem	154 (34)	39 (11)	80 (13)	737 (80)	762 (86)	697 (69)	-1.56	0.00162745	-0.76	0.996893	0.04	0.978791	-0.08	0.98795	AT1G21240.1	wall associated kinase 3	LOC_Os09g38910.1	OsWAK92 - OsWAK receptor-like protein kinase, expressed
Sobic.003G147900	Decreased 9astem	40 (4)	16 (3)	33 (4)	37 (17)	24 (2)	39 (7)	-1.21	0.0319035	-0.33	0.999919	-0.56	0.69284	0.05	0.998197			LOC_Os01g40990.2	expressed protein
Sobic.003G162900	Decreased 9astem	69 (13)	18 (1)	35 (6)	124 (31)	98 (31)	103 (7)	-1.82	3.61e-05	-0.97	0.484192	-0.27	0.908031	-0.21	0.978373	AT2G39080.1	NAD(P)-binding Rossmann-fold superfamily protein	LOC_Os01g26970.5	expressed protein
Sobic.003G202200	Decreased 9astem	108 (10)	52 (4)	84 (3)	451 (558)	472 (87)	453 (87)	-1.16	0.000352481	-0.39	0.999919	0.05	0.985146	0	0.999485	AT3G53450.1	Putative lysine decarboxylase family protein	LOC_Os01g40630.1	uncharacterized protein PA4923, putative, expressed
Sobic.003G241900	Decreased 9astem	1101 (198)	466 (46)	756 (165)	1587 (940)	1965 (122)	1264 (420)	-1.05	0.0203797	-0.46	0.999919	0.23	0.921484	-0.24	0.978215	AT5G53450.1	OBP3-responsive gene 1	LOC_Os01g46720.1	expressed protein
Sobic.003G260300	Decreased 9astem	263 (38)	115 (6)	223 (20)	30 (29)	19 (8)	24 (10)	-1.17	0.000271038	-0.24	0.999919	-0.31	0.902799	-0.16	0.987036	AT3G49690.1	myb domain protein 84	LOC_Os01g49160.1	MYB family transcription factor, putative, expressed
Sobic.003G268900	Decreased 9astem	63 (13)	27 (3)	61 (3)	9 (5)	22 (5)	26 (8)	-1.15	0.0320721	-0.02	0.999919	0.85	0.436114	1.05	0.327624	AT4G26890.1	mitogen-activated protein kinase kinase kinase 16	LOC_Os01g50410.1	STE_MEKK_ste11_MAP3K.6 - STE kinases include homologs to sterile 7, sterile 11 and sterile 20 from yeast, expressed
Sobic.003G304000	Decreased 9astem	74 (20)	26 (1)	54 (7)	2 (5)	3 (2)	3 (1)	-1.34	0.0133423	-0.42	0.999919	0.08	NA	0.03	NA	AT1G52190.1	Major facilitator superfamily protein	LOC_Os01g55600.1	peptide transporter PTR2, putative, expressed
Sobic.003G304100	Decreased 9astem	102 (21)	41 (8)	85 (7)	247 (236)	360 (41)	323 (213)	-1.25	0.0106449	-0.26	0.999919	0.29	0.914283	0.2	0.98031	AT1G52190.1	Major facilitator superfamily protein	LOC_Os01g55610.1	peptide transporter PTR2, putative, expressed
Sobic.004G026900	Decreased 9astem	139 (61)	27 (3)	132 (56)	11 (3)	4 (4)	11 (0)	-1.27	0.0356614	-0.05	0.999919	-0.37	0.860251	0	0.99961	AT2G16920.1	ubiquitin-conjugating enzyme 23	LOC_Os01g03520.1	ubiquitin conjugating enzyme protein, putative, expressed
Sobic.004G036100	Decreased 9astem	5499 (628)	1875 (376)	5335 (1715)	91 (128)	82 (21)	101 (60)	-1.18	0.0163385	-0.03	0.999919	-0.08	0.978791	0.07	0.997713	AT5G04370.2	S-adenosyl-L-methionine-dependent methyltransferases superfamily protein	LOC_Os06g13310.1	SAM dependent carboxyl methyltransferase, putative, expressed
Sobic.004G052800	Decreased 9astem	235 (29)	120 (7)	169 (4)	14 (10)	6 (2)	4 (2)	-1	0.000480624	-0.49	0.882518	-0.7	0.556981	-0.89	0.471388	AT1G07090.1	Protein of unknown function (DUF640)	LOC_Os06g46030.1	DUF640 domain containing protein, putative, expressed
Sobic.004G121400	Decreased 9astem	130 (27)	44 (11)	75 (13)	315 (225)	245 (31)	296 (79)	-1.26	0.0243845	-0.65	0.999919	-0.29	0.898461	-0.07	0.995294	AT5G01490.1	cation exchanger 4	LOC_Os02g21009.1	sodium/calcium exchanger protein, putative, expressed
Sobic.004G133500	Decreased 9astem	4019 (137)	1655 (495)	3750 (234)	156 (34)	147 (10)	183 (30)	-1.03	0.029008	-0.08	0.999919	-0.08	0.971599	0.22	0.974241	AT4G10850.1	Nodulin MtN3 family protein	LOC_Os02g19820.1	nodulin MtN3 family protein, putative, expressed
Sobic.004G169600	Decreased 9astem	113 (16)	48 (5)	109 (26)	155 (96)	135 (26)	156 (41)	-1.13	0.025435	-0.03	0.999919	-0.16	0.948137	0.01	0.999485	AT5G53500.1	Transducin/WD40 repeat-like superfamily protein	LOC_Os02g33630.1	WD domain, G-beta repeat domain containing protein, expressed
Sobic.004G221900	Decreased 9astem	49 (17)	7 (2)	54 (16)	10 (16)	3 (3)	7 (2)	-1.21	0.0452779	0.1	0.999919	-0.35	0.817179	-0.22	0.978215	AT5G60680.1	Protein of unknown function, DUF584	LOC_Os02g41840.1	DUF584 domain containing protein, putative, expressed
Sobic.004G228400	Decreased 9astem	469 (264)	102 (3)	292 (91)	205 (87)	62 (21)	78 (25)	-1.28	0.0320721	-0.43	0.999919	-1.14	0.136136	-0.94	0.457769	AT1G72210.1	basic helix-loop-helix (bHLH) DNA-binding superfamily protein	LOC_Os02g52190.1	helix-loop-helix DNA-binding protein, putative, expressed
Sobic.004G303500	Decreased 9astem	185 (58)	70 (11)	110 (6)	249 (60)	697 (288)	309 (60)	-1.21	0.0183807	-0.66	0.999919	1.07	0.129363	0.22	0.978373	ATCG00190.1	RNA polymerase subunit beta	LOC_Os04g16820.1	DNA-directed RNA polymerase subunit beta, putative, expressed
Sobic.005G037300	Decreased 9astem	4338 (823)	1377 (249)	2121 (615)	144 (172)	27 (11)	58 (37)	-1.24	0.0135366	-0.78	0.831226	-1.04	0.205192	-0.63	0.815473	AT2G16980.2	Major facilitator superfamily protein	LOC_Os11g05390.1	transporter, major facilitator family, putative, expressed
Sobic.005G121800	Decreased 9astem	547 (186)	148 (42)	495 (71)	493 (494)	85 (44)	307 (63)	-1.38	0.00744434	-0.11	0.999919	-1.28	0.0722797	-0.4	0.956838	AT4G32110.1	Beta-1,3-N-Acetylglucosaminyltransferase family protein	LOC_Os11g28940.1	expressed protein
Sobic.005G166000	Decreased 9astem	127 (15)	63 (5)	78 (8)	72 (10)	38 (3)	71 (8)	-1.07	0.00540085	-0.74	0.506449	-0.96	0.0617803	-0.02	0.99948	AT2G04230.1	FBD, F-box and Leucine Rich Repeat domains containing protein	LOC_Os07g36520.1	OsFBX248 - F-box domain containing protein, expressed
Sobic.005G181000	Decreased 9astem	857 (380)	249 (27)	825 (198)	96 (57)	115 (44)	164 (62)	-1.18	0.0431165	-0.04	0.999919	0.15	0.958194	0.45	0.944275	AT5G65110.1	acyl-CoA oxidase 2	LOC_Os11g39220.1	acyl-coenzyme A oxidase, putative, expressed
Sobic.005G196566	Decreased 9astem	35 (16)	0 (0)	26 (3)	14 (21)	5 (2)	25 (3)	-1.16	0.043735	-0.31	0.999919	-0.59	0.692344	0.47	0.923393	AT2G34320.1	Polynucleotidyl transferase, ribonuclease H-like superfamily protein	LOC_Os06g46610.1	retrotransposon protein, putative, unclassified, expressed
Sobic.005G196600	Decreased 9astem	413 (224)	6 (1)	343 (35)	124 (145)	17 (3)	246 (76)	-1.65	0.00133533	-0.16	0.999919	-1.43	NA	0.64	NA	AT5G45470.1	Protein of unknown function (DUF594)	LOC_Os07g17050.1	retrotransposon protein, putative, unclassified, expressed
Sobic.005G222700	Decreased 9astem	1527 (333)	397 (78)	1114 (344)	154 (322)	39 (12)	392 (353)	-1.45	0.00168458	-0.35	0.999919	-0.25	NA	0.36	NA	AT1G21270.1	wall-associated kinase 2	LOC_Os10g06090.1	OsWAK104 - OsWAK receptor-like protein kinase, expressed
Sobic.006G088500	Decreased 9astem	50 (8)	18 (2)	37 (9)	26 (19)	19 (3)	21 (5)	-1.33	0.0163385	-0.4	0.999919	-0.36	0.881169	-0.21	0.979907	AT3G28410.1	F-box/RNI-like superfamily protein	LOC_Os04g35940.1	OsFBX135 - F-box domain containing protein, expressed
Sobic.006G094300	Decreased 9astem	341 (31)	160 (10)	324 (38)	734 (342)	806 (32)	936 (185)	-1.09	0.000115958	-0.07	0.999919	0.12	0.956547	0.31	0.948408			LOC_Os07g45195.1	expressed protein
Sobic.006G152200	Decreased 9astem	298 (40)	119 (14)	390 (51)	65 (56)	47 (5)	99 (28)	-1.26	0.000357178	0.36	0.999919	-0.35	0.881169	0.47	0.920635	AT1G79670.1	Wall-associated kinase family protein	LOC_Os03g62430.1	OsWAK28 - OsWAK receptor-like protein kinase, expressed
Sobic.006G154400	Decreased 9astem	49 (7)	23 (3)	39 (3)	4 (6)	1 (1)	6 (4)	-1.15	0.0280109	-0.39	0.999919	-0.1	NA	0.2	0.976875	AT5G08350.1	GRAM domain-containing protein / ABA-responsive protein-related	LOC_Os04g44500.1	GEM, putative, expressed
Sobic.006G174600	Decreased 9astem	98 (12)	37 (10)	144 (20)	104 (67)	67 (20)	239 (159)	-1.22	0.0228346	0.49	0.999919	-0.3	NA	0.68	NA	AT2G15490.1	UDP-glycosyltransferase 73B4	LOC_Os04g46980.1	cis-zeatin O-glucosyltransferase, putative, expressed
Sobic.006G194150	Decreased 9astem	228 (49)	83 (9)	194 (54)	305 (265)	95 (20)	242 (112)	-1.21	0.0203797	-0.19	0.999919	-0.93	0.347912	-0.2	0.981048	AT4G22930.1	pyrimidin 4	LOC_Os01g54370.1	dihydropyrimidinase, putative, expressed
Sobic.006G245500	Decreased 9astem	274 (88)	59 (15)	261 (84)	12 (7)	2 (2)	5 (3)	-1.35	0.0203797	-0.05	0.999919	-0.59	0.606653	-0.38	0.941337	AT5G57390.1	AINTEGUMENTA-like 5	LOC_Os04g55970.2	AP2-like ethylene-responsive transcription factor AINTEGUMENTA, putative, expressed
Sobic.006G246200	Decreased 9astem	198 (19)	93 (16)	209 (17)	189 (43)	165 (33)	211 (39)	-1.06	0.00621376	0.08	0.999919	-0.17	0.939071	0.14	0.986481	AT4G32300.1	S-domain-2 5	LOC_Os04g56110.1	protein kinase, putative, expressed
Sobic.006G273700	Decreased 9astem	72 (7)	31 (5)	58 (8)	47 (27)	58 (8)	85 (9)	-1.22	0.0110913	-0.31	0.999919	0.27	0.898319	0.81	0.403428	AT2G36060.1	MMS ZWEI homologue 3	LOC_Os04g58800.1	ubiquitin-conjugating enzyme, putative, expressed
Sobic.007G003500	Decreased 9astem	177 (80)	45 (5)	363 (103)	298 (109)	293 (140)	335 (142)	-1.21	0.0458169	0.72	0.999919	-0.01	0.997247	0.08	0.994844	AT3G26300.1	cytochrome P450, family 71, subfamily B, polypeptide 34	LOC_Os08g01450.1	cytochrome P450, putative, expressed
Sobic.007G028700	Decreased 9astem	144 (59)	19 (9)	110 (27)	117 (168)	35 (2)	79 (7)	-1.24	0.0386907	-0.24	0.999919	-1.28	0.053671	-0.43	0.943507	AT4G20380.2	LSD1 zinc finger family protein	LOC_Os08g03610.1	LSD1 zinc finger domain containing protein, expressed
Sobic.007G071000	Decreased 9astem	543 (160)	155 (31)	423 (141)	1315 (236)	299 (184)	456 (280)	-1.29	0.017546	-0.26	0.999919	-0.93	0.335196	-0.71	0.747244	AT1G56010.2	NAC domain containing protein 1	LOC_Os08g10080.1	no apical meristem protein, putative, expressed
Sobic.007G092500	Decreased 9astem	430 (131)	92 (24)	387 (85)	199 (41)	181 (15)	265 (71)	-1.5	0.0035573	-0.11	0.999919	-0.12	0.95776	0.35	0.944275			LOC_Os06g24190.1	expressed protein
Sobic.007G148300	Decreased 9astem	474 (115)	202 (23)	339 (24)	81 (40)	41 (13)	32 (10)	-1.09	0.010714	-0.42	0.999919	-0.69	0.620716	-0.92	0.506573	AT1G19230.2	Riboflavin synthase-like superfamily protein	LOC_Os09g26660.1	ferric reductase, putative, expressed
Sobic.008G157000	Decreased 9astem	523 (63)	186 (30)	261 (80)	15 (16)	13 (3)	8 (1)	-1.16	0.0312932	-0.78	0.882609	-0.13	0.967444	-0.56	0.881177	AT1G04240.1	AUX/IAA transcriptional regulator family protein	LOC_Os12g40900.1	OsIAA31 - Auxin-responsive Aux/IAA gene family member, expressed
Sobic.008G162600	Decreased 9astem	1332 (327)	504 (73)	807 (97)	8 (3)	3 (3)	4 (2)	-1.17	0.00604586	-0.61	0.999919	-0.2	NA	-0.22	0.978215	AT4G22756.1	sterol C4-methyl oxidase 1-2	LOC_Os10g39810.1	fatty acid hydroxylase, putative, expressed
Sobic.009G023401	Decreased 9astem	10086 (1820)	1467 (609)	8786 (2323)	1798 (1134)	850 (238)	1852 (563)	-1.45	0.00902207	-0.12	0.999919	-0.77	0.43319	0.03	0.99948
Sobic.009G197000	Decreased 9astem	5649 (1292)	1809 (560)	4577 (1172)	38 (38)	19 (6)	12 (5)	-1.16	0.0336296	-0.22	0.999919	-0.58	0.716456	-0.89	0.529138	AT4G35160.1	O-methyltransferase family protein	LOC_Os05g43930.1	O-methyltransferase, putative, expressed
Sobic.009G219100	Decreased 9astem	2743 (509)	1069 (115)	1436 (312)	16585 (1800)	14225 (450)	11312 (1179)	-1.15	0.00490204	-0.79	0.50979	-0.21	0.803228	-0.53	0.179224	AT1G68830.1	STT7 homolog STN7	LOC_Os05g47560.1	serine/threonine-protein kinase SNT7, chloroplast precursor, putative, expressed
Sobic.009G220800	Decreased 9astem	78 (12)	37 (4)	82 (11)	85 (92)	54 (21)	74 (13)	-1.08	0.0324404	0.07	0.999919	-0.39	0.865979	-0.13	0.989129			LOC_Os04g53160.1	NBS-LRR disease resistance protein, putative, expressed
Sobic.010G004800	Decreased 9astem	117 (14)	43 (10)	84 (21)	5 (8)	6 (1)	3 (2)	-1.21	0.031505	-0.39	0.999919	0.04	NA	-0.16	0.981048	AT4G03460.1	Ankyrin repeat family protein	LOC_Os07g31070.1	expressed protein
Sobic.010G124166	Decreased 9astem	23 (4)	0 (0)	2 (2)	13 (4)	0 (0)	0 (0)	-1.24	0.0132791	-1.13	0.0992182	-0.7	NA	-0.72	0.37862
Sobic.010G229450	Decreased 9astem	1171 (258)	353 (30)	973 (334)	16006 (7645)	8409 (1456)	7829 (705)	-1.31	0.0069552	-0.21	0.999919	-0.81	0.112439	-0.9	0.0853004
Sobic.010G242400	Decreased 9astem	499 (70)	211 (27)	454 (104)	2211 (463)	1741 (177)	1725 (110)	-1.08	0.013485	-0.12	0.999919	-0.32	0.66862	-0.34	0.801207	AT4G23280.1	cysteine-rich RLK (RECEPTOR-like protein kinase) 20	LOC_Os06g47530.1	TKL_IRAK_DUF26-lh.6 - DUF26 kinases have homology to DUF26 containing loci, expressed
Sobic.010G245800	Decreased 9astem	420 (84)	196 (14)	305 (16)	53 (25)	48 (5)	45 (4)	-1.03	0.0037326	-0.43	0.999919	-0.13	0.956988	-0.21	0.978373	AT2G18980.1	Peroxidase superfamily protein	LOC_Os06g48030.1	peroxidase precursor, putative, expressed
Sobic.K010100	Decreased 9astem	294 (101)	56 (7)	100 (29)	5 (1)	6 (3)	2 (2)	-1.74	0.000352481	-1.14	0.257775	0.19	NA	-0.13	0.985712	AT2G28780.1		LOC_Os11g01030.1	expressed protein
Sobic.001G224000	Increased 28bleaf	11 (8)	11 (3)	14 (2)	53 (55)	192 (55)	233 (49)	-0.06	0.960393	0.03	0.999919	1.23	0.0746619	1.43	0.0290615	AT1G35710.1	Protein kinase family protein with leucine-rich repeat domain	LOC_Os10g33040.1	receptor-like protein kinase precursor, putative, expressed
Sobic.002G249800	Increased 28bleaf	894 (122)	898 (66)	1239 (319)	1030 (343)	2052 (150)	2684 (808)	0	0.997325	0.4	0.999919	0.81	0.221591	1.13	0.0345741	AT5G09590.1	mitochondrial HSO70 2	LOC_Os09g31486.1	DnaK family protein, putative, expressed
Sobic.003G326100	Increased 28bleaf	2 (2)	5 (3)	13 (4)	0 (0)	18 (4)	21 (3)	0.14	0.864939	0.57	0.999919	1.24	0.0787516	1.44	0.0362982	AT5G50400.1	purple acid phosphatase 27	LOC_Os01g58640.1	nucleotide pyrophosphatase/phosphodiesterase, putative, expressed
Sobic.003G376100	Increased 28bleaf	128 (18)	135 (13)	147 (33)	74 (14)	139 (29)	188 (25)	0.07	0.951002	0.19	0.999919	0.81	0.242215	1.2	0.01984	AT4G15093.1	catalytic LigB subunit of aromatic ring-opening dioxygenase family	LOC_Os01g65680.1	4,5-DOPA dioxygenase extradiol, putative, expressed
Sobic.003G417350	Increased 28bleaf	80 (3)	86 (6)	111 (19)	56 (7)	83 (4)	148 (42)	0.09	0.919655	0.5	0.999919	0.49	0.719429	1.25	0.0242835	AT2G23610.1	methyl esterase 3	LOC_Os01g70860.1	esterase, putative, expressed
Sobic.004G011700	Increased 28bleaf	3002 (295)	3003 (136)	3614 (1013)	1710 (536)	2207 (87)	3666 (663)	0	0.999922	0.23	0.999919	0.33	0.766696	0.99	0.01198	AT5G42020.1	Heat shock protein 70 (Hsp 70) family protein	LOC_Os02g02410.1	DnaK family protein, putative, expressed
Sobic.004G107800	Increased 28bleaf	287 (100)	244 (13)	572 (46)	117 (24)	140 (19)	303 (48)	-0.19	0.833359	0.83	0.649419	0.25	0.892337	1.27	0.0015439	AT3G14570.1	glucan synthase-like 4	LOC_Os02g14900.1	1,3-beta-glucan synthase component domain containing protein, expressed
Sobic.004G268700	Increased 28bleaf	223 (53)	220 (42)	345 (87)	21 (3)	52 (10)	195 (147)	-0.02	0.98727	0.48	0.999919	0.49	0.795384	1.54	0.0167211	AT4G19230.1	cytochrome P450, family 707, subfamily A, polypeptide 1	LOC_Os02g47470.1	cytochrome P450, putative, expressed
Sobic.004G305000	Increased 28bleaf	103 (20)	87 (2)	122 (50)	6 (10)	14 (3)	61 (33)	-0.18	0.863744	0.19	0.999919	0.33	0.892662	1.6	0.00884189	AT3G05200.1	RING/U-box superfamily protein	LOC_Os02g52210.1	zinc finger, C3HC4 type domain containing protein, expressed
Sobic.005G196533	Increased 28bleaf	45 (21)	7 (2)	39 (2)	10 (7)	8 (4)	39 (9)	-1.16	0.0544642	-0.19	0.999919	-0.04	0.988199	1.45	0.0362982			LOC_Os04g50840.1	expressed protein
Sobic.005G215900	Increased 28bleaf	123 (38)	84 (12)	412 (256)	15 (10)	12 (1)	175 (52)	-0.28	0.787816	1.03	0.58117	-0.29	0.910976	2.97	5.75e-13			LOC_Os03g60840.1	BBTI13 - Bowman-Birk type bran trypsin inhibitor precursor, expressed
Sobic.006G131900	Increased 28bleaf	128 (22)	154 (21)	108 (15)	31 (10)	60 (11)	90 (16)	0.24	0.7618	-0.25	0.999919	0.84	0.317345	1.39	0.01198	AT1G05710.1	basic helix-loop-helix (bHLH) DNA-binding superfamily protein	LOC_Os04g41570.2	ethylene-responsive protein related, putative, expressed
Sobic.006G132500	Increased 28bleaf	75 (22)	45 (4)	138 (18)	85 (76)	139 (38)	614 (416)	-0.61	0.401736	0.79	0.865485	0.29	0.914927	1.43	0.0430284	AT3G54420.1	homolog of carrot EP3-3 chitinase	LOC_Os04g41680.1	CHIT3 - Chitinase family protein precursor, expressed
Sobic.007G216300	Increased 28bleaf	13694 (943)	13651 (1013)	13889 (2110)	8271 (1857)	13110 (929)	19699 (1896)	0	0.996193	0.02	0.999919	0.62	0.085456	1.17	8.35e-07	AT5G56000.1	HEAT SHOCK PROTEIN 81.4	LOC_Os09g30412.1	heat shock protein, putative, expressed
Sobic.008G005000	Increased 28bleaf	17 (1)	24 (2)	12 (2)	7 (3)	8 (4)	38 (10)	0.55	0.508236	-0.28	0.999919	0.19	0.943831	1.57	0.0130088	AT2G30130.1	Lateral organ boundaries (LOB) domain family protein	LOC_Os05g27980.1	DUF260 domain containing protein, putative, expressed
Sobic.008G182600	Increased 28bleaf	250 (108)	103 (16)	870 (492)	36 (27)	68 (28)	199 (36)	-0.29	0.757701	0.67	0.999919	0.47	0.811998	1.4	0.0548145	AT4G11650.1	osmotin 34	LOC_Os12g43380.1	thaumatin, putative, expressed
Sobic.010G169000	Increased 28bleaf	376 (139)	222 (23)	309 (36)	75 (7)	115 (7)	345 (161)	-0.57	0.434151	-0.21	0.999919	0.38	0.870434	1.44	0.033926	AT3G21250.2	multidrug resistance-associated protein 6	LOC_Os05g10730.1	ABC transporter, ATP-binding protein, putative, expressed
Sobic.004G122100	Increased 28bleaf 28bstem	0 (0)	13 (5)	30 (3)	0 (0)	16 (3)	26 (5)	0.74	0.313501	1.53	0.00977376	1.11	0.154815	1.69	0.00412346
Sobic.005G117801	Increased 28bleaf 28bstem	0 (0)	0 (0)	317 (19)	0 (0)	0 (0)	139 (6)	0	1	5.85	9.88e-65	0	1	4.61	1.41e-33			LOC_Os01g50230.1	expressed protein
Sobic.007G126000	Increased 28bleaf 28bstem	1 (1)	3 (3)	491 (34)	6 (9)	8 (2)	364 (41)	0.09	0.946489	6.32	6.22e-81	0.07	0.979242	5.2	1.73e-49
Sobic.008G114300	Increased 28bleaf 28bstem	3079 (93)	2512 (176)	13431 (2485)	2291 (1035)	3103 (173)	10796 (2659)	-0.27	0.61348	1.93	2.04e-15	0.35	0.828764	1.82	1.31e-06	AT1G36160.1	acetyl-CoA carboxylase 1	LOC_Os10g21910.1	acetyl-CoA carboxylase, putative, expressed
Sobic.009G079700	Increased 28bleaf 28bstem	4 (2)	17 (3)	27 (4)	6 (6)	21 (5)	30 (2)	0.91	0.199317	1.54	0.0143526	1.08	0.194496	1.58	0.012371			LOC_Os08g44850.1	C2 domain containing protein, putative, expressed
Sobic.009G082100	Increased 28bleaf 28bstem	0 (0)	35 (5)	134 (67)	0 (0)	26 (4)	81 (34)	0.89	0.210416	2.16	3.43e-06	1.12	0.154815	2.31	1.31e-06
Sobic.001G236700	Increased 28bleaf 28bstem 9aleaf 9astem	4 (2)	112 (11)	146 (13)	52 (39)	193 (16)	160 (18)	3.62	1.36e-27	3.99	1.39e-33	1.68	2.1e-05	1.44	0.00165849	AT4G02220.1	zinc finger (MYND type) family protein / programmed cell death 2 C-terminal domain-containing protein	LOC_Os01g39650.1	programmed cell death protein 2, putative, expressed
Sobic.001G278600	Increased 28bleaf 28bstem 9aleaf 9astem	1 (1)	97 (9)	97 (22)	11 (3)	108 (6)	82 (6)	3.19	4.23e-17	3.2	8.89e-17	3.12	1.29e-21	2.71	7.67e-16
Sobic.001G278650	Increased 28bleaf 28bstem 9aleaf 9astem	0 (0)	54 (2)	58 (15)	4 (8)	34 (3)	25 (3)	2.29	1.87e-07	2.4	6.03e-08	1.92	0.000108217	1.45	0.0290615	AT5G41220.1	glutathione S-transferase THETA 3	LOC_Os08g12950.1	transposon protein, putative, Pong sub-class, expressed
Sobic.001G376200	Increased 28bleaf 28bstem 9aleaf 9astem	2 (2)	134 (24)	275 (39)	7 (4)	70 (16)	215 (27)	3.53	1.11e-23	4.49	8.66e-39	2.39	3.11e-09	3.88	1.77e-26	AT5G60450.1	auxin response factor 4	LOC_Os01g48060.1	auxin response factor, putative, expressed
Sobic.002G073250	Increased 28bleaf 28bstem 9aleaf 9astem	61 (4)	320 (24)	321 (31)	112 (17)	468 (15)	397 (25)	2.49	9.4e-28	2.49	3.04e-27	2.06	3.26e-27	1.83	3.15e-21
Sobic.003G124750	Increased 28bleaf 28bstem 9aleaf 9astem	24 (10)	432 (71)	578 (102)	147 (49)	474 (58)	448 (32)	2.66	4.54e-11	2.97	8.43e-14	1.59	5.32e-09	1.52	8.75e-08
Sobic.004G224400	Increased 28bleaf 28bstem 9aleaf 9astem	4 (2)	37 (3)	29 (3)	8 (14)	40 (1)	44 (8)	2.19	5.42e-07	1.84	0.000276576	1.59	0.00414916	1.71	0.00215341	AT3G22250.1	UDP-Glycosyltransferase superfamily protein	LOC_Os04g44354.1	UDP-glucoronosyl and UDP-glucosyl transferase domain containing protein, expressed
Sobic.005G134501	Increased 28bleaf 28bstem 9aleaf 9astem	3 (3)	92 (8)	163 (34)	6 (9)	269 (51)	282 (83)	3.07	1.25e-16	3.86	1.16e-26	3.55	1.12e-20	3.61	3.15e-21	AT5G36160.1	Tyrosine transaminase family protein	LOC_Os02g20360.1	tyrosine aminotransferase, putative, expressed
Sobic.007G117700	Increased 28bleaf 28bstem 9aleaf 9astem	7 (3)	134 (12)	56 (8)	2 (5)	109 (8)	39 (13)	3.67	1.96e-25	2.42	7.32e-10	2.9	1.43e-11	1.69	0.00376471
Sobic.010G052200	Increased 28bleaf 28bstem 9aleaf 9astem	1026 (351)	12888 (3004)	33850 (10926)	274 (165)	20196 (4987)	21732 (5210)	2.04	3.82e-06	3.02	2.18e-14	4.38	1.54e-37	4.47	7.84e-39	AT4G34050.1	S-adenosyl-L-methionine-dependent methyltransferases superfamily protein	LOC_Os06g06980.1	caffeoyl-CoA O-methyltransferase, putative, expressed
Sobic.001G020350	Increased 28bleaf 9aleaf	104 (27)	148 (35)	180 (34)	246 (101)	574 (71)	610 (101)	0.41	0.613316	0.64	0.999919	1.08	0.0122733	1.16	0.00915039
Sobic.002G261000	Increased 28bleaf 9aleaf	37 (11)	47 (7)	30 (10)	77 (10)	232 (11)	249 (68)	0.21	0.842265	-0.21	0.999919	1.36	0.00292685	1.45	0.00183587	AT5G47920.1		LOC_Os09g33640.1	expressed protein
Sobic.002G274600	Increased 28bleaf 9aleaf	4 (2)	9 (2)	19 (7)	2 (5)	57 (20)	70 (17)	0.25	0.777369	0.83	0.749271	1.97	8.07e-05	2.23	4.72e-06	AT1G52540.1	Protein kinase superfamily protein	LOC_Os09g36180.1	glycosyl transferase family 8 protein, expressed
Sobic.003G066250	Increased 28bleaf 9aleaf	17 (1)	31 (3)	31 (5)	5 (8)	27 (5)	28 (5)	0.88	0.193616	0.82	0.91779	1.41	0.0244244	1.48	0.0276406
Sobic.003G267900	Increased 28bleaf 9aleaf	203 (34)	178 (14)	194 (42)	122 (58)	292 (32)	321 (50)	-0.18	0.832078	-0.06	0.999919	1.14	0.00663019	1.27	0.00200358	AT3G16520.3	UDP-glucosyl transferase 88A1	LOC_Os01g50200.1	UDP-glucoronosyl and UDP-glucosyl transferase domain containing protein, expressed
Sobic.003G360000	Increased 28bleaf 9aleaf	3409 (278)	2744 (656)	3467 (861)	44 (26)	205 (62)	171 (24)	-0.24	0.77459	0.02	0.999919	1.67	0.000699714	1.47	0.0134785	AT2G39980.1	HXXXD-type acyl-transferase family protein	LOC_Os01g63480.1	transferase family protein, putative, expressed
Sobic.004G036600	Increased 28bleaf 9aleaf	254 (34)	376 (31)	359 (34)	150 (28)	276 (21)	339 (33)	0.53	0.235766	0.47	0.999919	0.87	0.007332	1.15	2.89e-05	AT5G58110.1	chaperone binding;ATPase activators	LOC_Os02g04650.1	activator of 90 kDa heat shock protein ATPase homolog, putative, expressed
Sobic.004G124601	Increased 28bleaf 9aleaf	5 (1)	5 (3)	2 (2)	7 (11)	53 (3)	36 (6)	0.1	NA	-0.07	NA	2.11	3.19e-06	1.61	0.00438027
Sobic.004G319100	Increased 28bleaf 9aleaf	37 (14)	97 (12)	52 (5)	10 (9)	34 (7)	36 (5)	1.1	0.072754	0.35	0.999919	1.34	0.035258	1.38	0.0494611	AT3G14060.1		LOC_Os02g53870.1	expressed protein
Sobic.005G070000	Increased 28bleaf 9aleaf	0 (0)	0 (0)	5 (3)	1 (4)	27 (3)	21 (2)	0	NA	0.1	NA	1.9	0.000173707	1.52	0.0196376	AT1G21270.1	wall-associated kinase 2	LOC_Os02g56370.1	OsWAK20 - OsWAK receptor-like protein kinase, expressed
Sobic.005G172400	Increased 28bleaf 9aleaf	45 (5)	48 (3)	75 (4)	235 (91)	562 (117)	635 (54)	0.11	0.900015	0.8	0.494237	1.08	0.0199464	1.24	0.00621313	AT3G23400.1	Plastid-lipid associated protein PAP / fibrillin family protein	LOC_Os11g38260.1	PAP fibrillin family domain containing protein, expressed
Sobic.005G192400	Increased 28bleaf 9aleaf	210 (31)	347 (60)	416 (63)	276 (76)	619 (16)	693 (70)	0.65	0.238769	0.88	0.275175	1.12	1.05e-05	1.28	1.97e-07	AT1G50180.1	NB-ARC domain-containing disease resistance protein	LOC_Os11g37880.1	stripe rust resistance protein Yr10, putative, expressed
Sobic.006G154800	Increased 28bleaf 9aleaf	77 (9)	68 (9)	91 (18)	90 (20)	301 (42)	269 (74)	-0.19	0.829746	0.21	0.999919	1.4	0.00414362	1.27	0.0290615	AT1G73390.3	Endosomal targeting BRO1-like domain-containing protein	LOC_Os04g44530.3	expressed protein
Sobic.008G038200	Increased 28bleaf 9aleaf	930 (71)	1017 (15)	1021 (58)	281 (14)	829 (64)	628 (27)	0.12	0.750748	0.13	0.999919	1.53	5.89e-18	1.14	4.1e-09	AT3G59420.1	crinkly4	LOC_Os03g43670.1	TKL_IRAK_CR4L.1 - The CR4L subfamily has homology with Crinkly4, expressed
Sobic.009G197800	Increased 28bleaf 9aleaf	41 (9)	46 (10)	46 (2)	25 (24)	112 (8)	99 (13)	0.14	0.89704	0.13	0.999919	1.87	1.03e-05	1.73	0.000199471	AT4G35160.1	O-methyltransferase family protein	LOC_Os12g25450.1	O-methyltransferase, putative, expressed
Sobic.010G026500	Increased 28bleaf 9aleaf	13 (1)	13 (3)	15 (3)	84 (23)	461 (94)	323 (70)	0.02	0.990341	0.22	0.999919	2	2.7e-07	1.58	0.000712629	AT2G27830.1		LOC_Os06g04480.1	expressed protein
Sobic.005G095660	Increased 28bleaf 9aleaf 9astem	10 (3)	35 (5)	34 (7)	9 (2)	41 (7)	39 (4)	1.3	0.0279168	1.25	0.147521	1.83	0.000139503	1.75	0.000908469	AT1G11330.2	S-locus lectin protein kinase family protein	LOC_Os11g11890.1	protein kinase domain containing protein, expressed
Sobic.001G259100	Increased 28bstem	24 (6)	57 (15)	179 (96)	20 (6)	158 (82)	68 (33)	0.46	0.592041	1.37	0.0509093	0.65	0.514754	0.29	0.966996	AT5G20150.1	SPX domain gene 1	LOC_Os03g29250.1	SPX domain-containing protein, putative, expressed
Sobic.001G474200	Increased 28bstem	17 (2)	25 (4)	44 (5)	20 (9)	14 (2)	33 (6)	0.5	0.539232	1.35	0.0478624	-0.45	0.818369	0.69	0.74773	AT2G44610.1	Ras-related small GTP-binding family protein	LOC_Os03g09140.1	ras-related protein, putative, expressed
Sobic.002G214300	Increased 28bstem	26 (4)	17 (2)	71 (15)	101 (93)	508 (221)	425 (163)	-0.5	0.541048	1.41	0.0251324	1	0.267304	0.86	0.567297	AT3G43110.1		LOC_Os09g26670.1	expressed protein
Sobic.002G253800	Increased 28bstem	44 (8)	50 (3)	210 (12)	98 (54)	58 (15)	153 (23)	0.17	0.827823	2.32	1.88e-15	-0.65	0.561782	0.56	0.821581	AT3G21180.1	autoinhibited Ca(2+)-ATPase 9	LOC_Os04g51610.1	calcium-transporting ATPase, plasma membrane-type, putative, expressed
Sobic.002G269800	Increased 28bstem	68 (4)	83 (7)	160 (2)	44 (43)	82 (4)	58 (19)	0.31	0.5534	1.32	1.64e-06	0.63	0.674704	0.26	0.978314
Sobic.003G369000	Increased 28bstem	22 (8)	64 (6)	85 (21)	177 (83)	338 (16)	376 (73)	1.06	0.10151	1.38	0.0513161	0.83	0.138297	0.97	0.0767899
Sobic.004G005700	Increased 28bstem	7 (3)	18 (3)	30 (4)	6 (2)	11 (4)	10 (6)	0.76	0.316455	1.43	0.042108	0.37	0.833059	0.32	0.960518			LOC_Os10g33490.1	expressed protein
Sobic.004G071100	Increased 28bstem	1 (1)	2 (2)	24 (6)	2 (5)	3 (3)	8 (8)	0.01	0.991658	1.25	0.0478624	0.03	NA	0.2	NA
Sobic.004G150700	Increased 28bstem	2 (2)	3 (3)	23 (4)	0 (0)	2 (2)	10 (2)	0.07	0.957717	1.27	0.0509093	0.06	NA	0.6	0.58497
Sobic.004G151000	Increased 28bstem	382 (72)	510 (59)	975 (110)	346 (309)	340 (52)	728 (186)	0.36	0.556147	1.19	0.00525478	-0.02	0.993597	0.78	0.58497	AT2G31970.1	DNA repair-recombination protein (RAD50)	LOC_Os02g29464.1	RecF/RecN/SMC N terminal domain containing protein, expressed
Sobic.005G027920	Increased 28bstem	2 (2)	21 (4)	28 (5)	0 (0)	16 (5)	10 (5)	1.12	0.0785191	1.47	0.0247671	0.6	0.561782	0.43	0.896158
Sobic.006G121500	Increased 28bstem	51 (8)	34 (4)	125 (16)	24 (17)	2 (2)	31 (23)	-0.59	0.376269	1.3	0.01031	-0.58	0.654037	0.25	0.978215	AT3G26310.1	cytochrome P450, family 71, subfamily B, polypeptide 35	LOC_Os04g40470.1	cytochrome P450, putative, expressed
Sobic.006G203000	Increased 28bstem	15 (1)	18 (2)	48 (5)	64 (16)	53 (13)	76 (11)	0.22	0.824363	1.7	0.000557861	-0.24	0.920885	0.23	0.978373	AT3G22370.1	alternative oxidase 1A	LOC_Os04g51160.1	transposon protein, putative, unclassified, expressed
Sobic.006G227900	Increased 28bstem	24 (4)	19 (4)	94 (18)	132 (175)	360 (167)	405 (132)	-0.23	0.826573	1.72	0.000954965	0.57	0.730512	0.65	0.804649	AT3G20660.1	organic cation/carnitine transporter4	LOC_Os04g53930.1	organic cation transporter protein, putative, expressed
Sobic.008G190200	Increased 28bstem	192 (22)	258 (23)	495 (40)	700 (836)	850 (66)	994 (316)	0.43	0.334615	1.34	3.8e-07	0.19	0.943831	0.34	0.963139	AT5G62680.1	Major facilitator superfamily protein	LOC_Os12g44110.2	ligA, putative, expressed
Sobic.009G203600	Increased 28bstem	145 (7)	159 (4)	308 (72)	51 (51)	62 (2)	126 (41)	0.12	0.882505	1.03	0.0354876	0.2	0.939071	0.96	0.403567	AT5G25930.1	Protein kinase family protein with leucine-rich repeat domain	LOC_Os05g44770.1	receptor-like protein kinase 5 precursor, putative, expressed
Sobic.002G073300	Increased 28bstem 9aleaf 9astem	80 (7)	149 (12)	152 (19)	26 (18)	86 (16)	75 (16)	0.91	0.0192874	0.95	0.0478624	1.37	0.0172586	1.21	0.109093
Sobic.003G244800	Increased 28bstem 9aleaf 9astem	0 (0)	32 (3)	23 (3)	1 (4)	26 (5)	19 (4)	2.05	9.8e-06	1.56	0.0113783	1.64	0.0036383	1.24	0.138273
Sobic.005G055150	Increased 28bstem 9aleaf 9astem	582 (28)	1297 (108)	989 (58)	356 (189)	1275 (52)	744 (152)	1.13	1.12e-09	0.75	0.00186507	1.56	2.53e-05	0.9	0.187122	AT1G03650.1	Acyl-CoA N-acyltransferases (NAT) superfamily protein	LOC_Os10g35680.1	acetyltransferase, GNAT family, putative, expressed
Sobic.007G064000	Increased 28bstem 9aleaf 9astem	56 (4)	194 (39)	160 (9)	66 (34)	177 (23)	146 (30)	1.78	3.8e-08	1.52	2.8e-05	1.23	0.0172586	0.99	0.194802			LOC_Os11g31510.1	transposon protein, putative, Pong sub-class, expressed
Sobic.007G071950	Increased 28bstem 9aleaf 9astem	18 (5)	75 (9)	61 (16)	0 (0)	47 (5)	17 (3)	1.74	0.000259063	1.5	0.0122032	2.62	3.1e-09	1.25	0.135043	AT1G69550.1	disease resistance protein (TIR-NBS-LRR class)	LOC_Os11g10760.1	NBS-LRR disease resistance protein, putative, expressed
Sobic.008G146301	Increased 28bstem 9aleaf 9astem	8 (1)	111 (9)	27 (2)	1 (4)	54 (7)	19 (3)	3.69	2.89e-26	1.44	0.0122032	2.75	1.42e-10	1.32	0.0811253
Sobic.001G171800	Increased 28bstem 9astem	11 (1)	56 (7)	52 (12)	12 (7)	29 (5)	42 (14)	1.97	9.12e-06	1.86	0.000110491	0.83	0.466296	1.24	0.13734
Sobic.001G534066	Increased 28bstem 9astem	38 (1)	62 (3)	136 (6)	137 (12)	145 (1)	221 (34)	0.84	0.0356614	2.08	1.88e-15	0.08	0.970884	0.67	0.307041			LOC_Os06g16040.1	expressed protein
Sobic.002G168700	Increased 28bstem 9astem	9 (3)	127 (15)	300 (13)	0 (0)	11 (8)	51 (41)	3.5	7.72e-29	4.74	1.37e-54	0.07	NA	0.38	NA	AT3G63520.1	carotenoid cleavage dioxygenase 1	LOC_Os09g15240.1	carotenoid cleavage dioxygenase, putative, expressed
Sobic.002G168750	Increased 28bstem 9astem	0 (0)	47 (1)	92 (3)	0 (0)	4 (4)	22 (16)	2.77	6.16e-14	3.84	5.3e-28	0.08	NA	0.57	NA			LOC_Os09g15240.1	carotenoid cleavage dioxygenase, putative, expressed
Sobic.002G169633	Increased 28bstem 9astem	3 (3)	149 (53)	131 (54)	4 (6)	79 (46)	105 (37)	1.68	0.00101081	1.57	0.0105055	1.14	0.123094	1.35	0.0565516	AT1G16670.1	Protein kinase superfamily protein	LOC_Os09g15850.1	Leucine Rich Repeat family protein, expressed
Sobic.002G431500	Increased 28bstem 9astem	98 (16)	310 (31)	394 (32)	246 (104)	449 (69)	456 (30)	1.61	5.33e-08	1.93	1.29e-11	0.78	0.144596	0.8	0.201268
Sobic.003G163801	Increased 28bstem 9astem	26 (2)	93 (11)	82 (14)	15 (11)	31 (5)	35 (2)	1.81	3.59e-06	1.64	0.000160286	0.88	0.358075	1.04	0.275489			LOC_Os08g12950.1	transposon protein, putative, Pong sub-class, expressed
Sobic.003G171300	Increased 28bstem 9astem	3 (2)	21 (2)	24 (3)	0 (0)	8 (4)	5 (1)	1.34	0.0228346	1.52	0.0181123	0.54	NA	0.22	0.977277
Sobic.005G094900	Increased 28bstem 9astem	71 (13)	153 (5)	144 (10)	55 (17)	78 (16)	89 (14)	1.12	0.00151993	1.03	0.0204914	0.47	0.754081	0.63	0.704204	AT4G23180.1	cysteine-rich RLK (RECEPTOR-like protein kinase) 10	LOC_Os11g11780.1	cysteine-rich receptor-like protein kinase 21 precursor, putative, expressed
Sobic.005G110508	Increased 28bstem 9astem	8 (1)	79 (12)	32 (4)	2 (5)	6 (1)	0 (0)	2.89	6.16e-14	1.51	0.00977376	0.26	NA	-0.08	0.987719	AT3G46530.1	NB-ARC domain-containing disease resistance protein	LOC_Os08g14830.1	NB-ARC domain containing protein, expressed
Sobic.008G098400	Increased 28bstem 9astem	39 (7)	108 (5)	108 (5)	170 (58)	245 (9)	191 (22)	1.54	9.3e-06	1.54	2.7e-05	0.51	0.457676	0.16	0.978373
Sobic.009G014900	Increased 28bstem 9astem	3 (3)	74 (1)	26 (4)	0 (0)	28 (15)	5 (3)	2.99	1.37e-14	1.46	0.0204914	1.03	0.096652	0.16	0.981109			LOC_Os04g54759.1	expressed protein
Sobic.009G145750	Increased 28bstem 9astem	3 (3)	60 (5)	43 (4)	0 (0)	11 (1)	5 (3)	2.77	8.71e-13	2.29	6.97e-08	0.64	NA	0.31	0.956838			LOC_Os02g55640.1	proteasome maturation factor UMP1 family protein, expressed
Sobic.001G112600	Increased 9aleaf	603 (66)	806 (36)	681 (89)	223 (125)	663 (201)	567 (29)	0.39	0.38568	0.17	0.999919	1.2	0.0357949	1.02	0.20746	AT3G12110.1	actin-11	LOC_Os03g50885.1	actin, putative, expressed
Sobic.001G429700	Increased 9aleaf	583 (277)	1024 (305)	351 (225)	21 (13)	110 (33)	79 (26)	0.21	0.809484	-0.14	0.999919	1.47	0.0159317	1.14	0.230082	AT5G22090.1	Protein of unknown function (DUF3049)	LOC_Os03g15530.1	expressed protein
Sobic.001G439900	Increased 9aleaf	79 (15)	95 (21)	102 (25)	330 (72)	1050 (125)	930 (331)	0.22	0.825175	0.29	0.999919	1.22	0.0364278	1.09	0.167086			LOC_Os03g13870.1	expressed protein
Sobic.001G463800	Increased 9aleaf	69 (20)	91 (15)	72 (12)	5 (1)	28 (2)	12 (5)	0.32	0.727841	0.04	0.999919	1.43	0.0198778	0.56	0.877328	AT1G49890.1	Family of unknown function (DUF566)	LOC_Os03g10820.1	expressed protein
Sobic.001G482600	Increased 9aleaf	112 (34)	73 (6)	88 (44)	40 (7)	118 (17)	89 (21)	-0.4	0.666429	-0.21	0.999919	1.38	0.00497894	1.02	0.187122	AT1G19180.1	jasmonate-zim-domain protein 1	LOC_Os03g08330.1	ZIM domain containing protein, putative, expressed
Sobic.001G508800	Increased 9aleaf	56 (7)	77 (22)	78 (6)	343 (106)	936 (217)	704 (164)	0.4	0.639301	0.39	0.999919	1.16	0.0257411	0.83	0.383867	AT3G23920.1	beta-amylase 1	LOC_Os03g04770.1	beta-amylase, putative, expressed
Sobic.001G531000	Increased 9aleaf	5 (5)	5 (3)	5 (3)	8 (4)	71 (13)	19 (11)	-0.08	NA	-0.08	NA	1.42	0.0171787	0.44	0.941337			LOC_Os03g02660.1	expressed protein
Sobic.002G003100	Increased 9aleaf	17 (4)	8 (1)	13 (4)	3 (5)	32 (9)	11 (4)	-0.52	0.513643	-0.23	0.999919	1.34	0.0291969	0.47	0.920635	AT4G21200.1	gibberellin 2-oxidase 8	LOC_Os07g01340.1	gibberellin 2-beta-dioxygenase 7, putative, expressed
Sobic.002G004200	Increased 9aleaf	4 (2)	8 (2)	2 (2)	29 (22)	136 (18)	27 (6)	0.25	NA	-0.04	NA	1.89	3.34e-05	-0.14	0.987719	AT5G45480.1	Protein of unknown function (DUF594)	LOC_Os07g01520.1	expressed protein
Sobic.002G019500	Increased 9aleaf	25 (4)	45 (12)	14 (1)	5 (9)	30 (5)	6 (1)	0.78	0.289733	-0.62	0.999919	1.62	0.00412592	-0.09	0.994844	AT3G18330.1	F-box family protein	LOC_Os07g23900.1	OsFBX234 - F-box domain containing protein, expressed
Sobic.002G039301	Increased 9aleaf	0 (0)	15 (6)	0 (0)	3 (8)	80 (13)	1 (1)	0.55	NA	0	NA	3.29	3.6e-15	-0.28	0.978215
Sobic.002G052000	Increased 9aleaf	51 (13)	115 (44)	53 (8)	347 (429)	4275 (1708)	2875 (1498)	0.78	0.303322	0.04	0.999919	1.38	0.0312436	1.08	0.294779	AT3G22840.1	Chlorophyll A-B binding family protein	LOC_Os07g08160.1	early light-induced protein, chloroplast precursor, putative, expressed
Sobic.002G052100	Increased 9aleaf	14 (3)	46 (16)	17 (6)	242 (273)	3799 (1603)	2068 (1030)	0.97	0.142693	0.17	0.999919	1.5	0.0128479	1.04	0.33767	AT3G22840.1	Chlorophyll A-B binding family protein	LOC_Os07g08160.1	early light-induced protein, chloroplast precursor, putative, expressed
Sobic.002G059600	Increased 9aleaf	0 (0)	10 (3)	2 (2)	0 (0)	23 (3)	3 (1)	0.46	NA	0.05	NA	1.76	0.000364963	0.05	0.998197	AT1G31090.1	F-box family protein	LOC_Os07g35050.1	OsFBX237 - F-box domain containing protein, expressed
Sobic.002G183000	Increased 9aleaf	164 (23)	135 (18)	128 (16)	132 (46)	293 (50)	119 (16)	-0.26	0.719122	-0.34	0.999919	1.02	0.035258	-0.15	0.981564
Sobic.002G289100	Increased 9aleaf	23 (4)	25 (2)	36 (8)	101 (2)	227 (46)	88 (9)	0.11	0.931807	0.54	0.999919	1.06	0.0251083	-0.19	0.978373	AT2G34430.1	light-harvesting chlorophyll-protein complex II subunit B1	LOC_Os09g17740.1	chlorophyll A-B binding protein, putative, expressed
Sobic.003G064300	Increased 9aleaf	2966 (1032)	9120 (2552)	4968 (2760)	239 (117)	2404 (1193)	481 (177)	0.8	0.289733	0.34	0.999919	1.82	0.000498418	0.46	0.932937
Sobic.003G108000	Increased 9aleaf	45 (4)	74 (6)	44 (6)	0 (0)	42 (14)	9 (5)	0.75	0.164491	-0.04	0.999919	1.32	0.0190284	0.32	0.963139	AT5G08391.1	Protein of unknown function (DUF 3339)	LOC_Os05g01280.2	expressed protein
Sobic.003G118500	Increased 9aleaf	14 (6)	30 (3)	30 (7)	2 (5)	22 (4)	13 (2)	0.67	0.399429	0.7	0.999919	1.53	0.00972183	0.94	0.471388	AT3G28410.1	F-box/RNI-like superfamily protein	LOC_Os02g06520.1	OsFBLD1 - F-box, LRR and FBD domain containing protein, expressed
Sobic.003G131000	Increased 9aleaf	133 (9)	95 (23)	172 (18)	123 (61)	291 (28)	171 (37)	-0.45	0.495349	0.35	0.999919	1.08	0.0332712	0.41	0.898912			LOC_Os01g16980.1	expressed protein
Sobic.003G135400	Increased 9aleaf	298 (120)	799 (162)	571 (152)	10 (12)	59 (23)	29 (3)	0.94	0.156234	0.61	0.999919	1.35	0.0374025	0.66	0.801601	AT5G12250.1	beta-6 tubulin	LOC_Os01g18050.1	tubulin/FtsZ domain containing protein, putative, expressed
Sobic.003G241400	Increased 9aleaf	4 (2)	9 (1)	11 (4)	10 (4)	61 (18)	40 (14)	0.37	0.654381	0.57	0.999919	1.53	0.0106457	1.1	0.275489	AT2G21820.1		LOC_Os01g46600.1	seed maturation protein PM41, putative, expressed
Sobic.003G245800	Increased 9aleaf	24 (9)	23 (4)	10 (7)	75 (3)	158 (21)	85 (10)	-0.06	0.961431	-0.42	0.999919	1.05	0.0106206	0.17	0.978373	AT5G62840.1	Phosphoglycerate mutase family protein	LOC_Os01g47190.1	phosphoglycerate mutase, putative, expressed
Sobic.003G375700	Increased 9aleaf	23 (9)	40 (9)	21 (3)	58 (28)	184 (43)	114 (24)	0.54	0.526494	-0.13	0.999919	1.34	0.0139254	0.78	0.573286	AT1G09812.1		LOC_Os01g65630.1	expressed protein
Sobic.003G397500	Increased 9aleaf	5783 (501)	8581 (411)	8968 (2928)	9258 (2141)	21674 (3346)	13536 (2713)	0.45	0.501202	0.5	0.999919	1.04	0.0207063	0.46	0.822351			LOC_Os01g68300.1	expressed protein
Sobic.003G416800	Increased 9aleaf	34 (1)	36 (3)	30 (2)	20 (5)	55 (6)	33 (2)	0.04	0.971438	-0.24	0.999919	1.45	0.0016124	0.71	0.607394	AT3G05410.2	Photosystem II reaction center PsbP family protein	LOC_Os01g70820.1	lumenal PsbP, putative, expressed
Sobic.003G437800	Increased 9aleaf	7105 (1534)	8595 (501)	6212 (1195)	4962 (2481)	11462 (2200)	4832 (307)	0.22	0.777306	-0.16	0.999919	1.04	0.0171787	-0.03	0.998355			LOC_Os01g73250.1	abscisic stress-ripening, putative, expressed
Sobic.004G068600	Increased 9aleaf	4 (2)	2 (2)	5 (2)	12 (3)	287 (116)	163 (73)	-0.12	NA	0.03	NA	1.47	0.0130307	1.05	0.306197	AT1G13080.1	cytochrome P450, family 71, subfamily B, polypeptide 2	LOC_Os02g09200.1	cytochrome P450 71D10, putative, expressed
Sobic.004G089300	Increased 9aleaf	17 (4)	43 (7)	6 (4)	498 (403)	2267 (188)	458 (102)	1.07	0.102908	-0.58	0.999919	1.68	0.000163659	-0.09	0.992792	AT3G47780.1	ABC2 homolog 6	LOC_Os02g11960.1	ABC transporter, ATP-binding protein, putative, expressed
Sobic.004G312500	Increased 9aleaf	254 (82)	216 (47)	441 (178)	3 (5)	46 (20)	17 (9)	-0.13	0.916108	0.47	0.999919	1.31	0.0318972	0.54	0.877752	AT1G77760.1	nitrate reductase 1	LOC_Os02g53130.1	nitrate reductase, putative, expressed
Sobic.004G338100	Increased 9aleaf	63 (4)	57 (5)	68 (6)	73 (68)	587 (242)	207 (77)	-0.14	0.852845	0.16	0.999919	1.41	0.024852	0.61	0.849081	AT5G65685.1	UDP-Glycosyltransferase superfamily protein	LOC_Os02g56320.1	glycogen synthase 1, putative, expressed
Sobic.005G024800	Increased 9aleaf	946 (53)	888 (133)	585 (144)	340 (119)	791 (151)	458 (61)	-0.08	0.935636	-0.59	0.999919	1.05	0.0280579	0.37	0.916374	AT5G13750.1	zinc induced facilitator-like 1	LOC_Os12g03899.1	major facilitator superfamily antiporter, putative, expressed
Sobic.005G039600	Increased 9aleaf	32 (7)	32 (15)	34 (4)	52 (25)	135 (27)	87 (11)	0.02	0.987074	0.02	0.999919	1.22	0.0207566	0.66	0.672011	AT5G22390.1	Protein of unknown function (DUF3049)	LOC_Os11g05550.1	expressed protein
Sobic.005G053200	Increased 9aleaf	13 (4)	23 (6)	16 (6)	106 (4)	264 (52)	117 (23)	0.47	0.571803	0.19	0.999919	1.18	0.0103552	0.13	0.987719	AT3G14470.1	NB-ARC domain-containing disease resistance protein	LOC_Os11g47780.1	pollen signalling protein with adenylyl cyclase activity, putative, expressed
Sobic.005G053800	Increased 9aleaf	25 (4)	57 (3)	29 (11)	158 (73)	359 (69)	175 (12)	0.98	0.151458	0.22	0.999919	1.06	0.0207566	0.13	0.986385	AT3G14470.1	NB-ARC domain-containing disease resistance protein	LOC_Os11g47780.1	pollen signalling protein with adenylyl cyclase activity, putative, expressed
Sobic.005G053900	Increased 9aleaf	19 (6)	32 (4)	20 (3)	72 (19)	160 (37)	83 (5)	0.61	0.450613	0.08	0.999919	1.07	0.0326534	0.2	0.978373	AT3G14470.1	NB-ARC domain-containing disease resistance protein	LOC_Os11g47780.1	pollen signalling protein with adenylyl cyclase activity, putative, expressed
Sobic.005G186500	Increased 9aleaf	7 (4)	19 (7)	19 (6)	13 (10)	82 (5)	29 (17)	0.47	0.546595	0.47	0.999919	1.47	0.0155899	0.57	0.877328	AT3G07990.1	serine carboxypeptidase-like 27	LOC_Os01g06490.1	OsSCP1 - Putative Serine Carboxypeptidase homologue, expressed
Sobic.005G210850	Increased 9aleaf	7 (1)	8 (2)	6 (4)	5 (7)	30 (2)	4 (0)	0.12	NA	0.04	NA	1.9	0.000192711	-0.26	0.978373
Sobic.006G019400	Increased 9aleaf	0 (0)	4 (2)	2 (2)	1 (4)	29 (2)	6 (2)	0.1	NA	0.04	NA	1.99	5.78e-05	0.27	0.978215	AT2G22010.2	related to KPC1	LOC_Os07g43380.1	zinc finger, C3HC4 type domain containing protein, expressed
Sobic.006G068900	Increased 9aleaf	9 (3)	9 (2)	9 (1)	59 (8)	350 (113)	203 (74)	0.01	0.996891	0.01	0.999919	1.58	0.00555341	1.05	0.316289	AT3G52740.1		LOC_Os04g33610.1	expressed protein
Sobic.006G164300	Increased 9aleaf	2134 (221)	2709 (251)	2224 (86)	1012 (330)	3721 (1010)	2007 (615)	0.33	0.40514	0.06	0.999919	1.37	0.0103384	0.7	0.664214	AT5G53550.1	YELLOW STRIPE like 3	LOC_Os04g45900.1	transposon protein, putative, unclassified, expressed
Sobic.006G188200	Increased 9aleaf	23 (4)	25 (6)	27 (5)	173 (160)	789 (265)	462 (127)	0.09	0.947632	0.2	0.999919	1.35	0.0329608	0.84	0.574675	AT4G25700.1	beta-hydroxylase 1	LOC_Os04g48880.1	fatty acid hydroxylase, putative, expressed
Sobic.006G227300	Increased 9aleaf	18 (1)	25 (2)	20 (2)	39 (6)	175 (61)	112 (35)	0.43	0.612531	0.11	0.999919	1.4	0.0257275	0.96	0.441318	AT1G61720.1	NAD(P)-binding Rossmann-fold superfamily protein	LOC_Os04g53920.1	leucoanthocyanidin reductase, putative, expressed
Sobic.006G228000	Increased 9aleaf	11 (3)	14 (3)	13 (4)	14 (9)	34 (2)	34 (1)	0.19	0.851239	0.17	0.999919	1.24	0.0364278	1.25	0.0553655	AT4G36020.1	cold shock domain protein 1	LOC_Os01g36570.1	glycine-rich protein 2, putative
Sobic.006G235800	Increased 9aleaf	7172 (1204)	7995 (2157)	8897 (2129)	1669 (786)	5411 (448)	4952 (1487)	0.12	0.904343	0.24	0.999919	1.28	0.014486	1.18	0.0644038	AT5G64550.1	loricrin-related	LOC_Os04g54830.1	expressed protein
Sobic.007G051800	Increased 9aleaf	112 (75)	40 (7)	35 (9)	19 (13)	85 (34)	47 (10)	-0.73	0.315555	-0.8	0.955796	1.37	0.035258	0.77	0.687267	AT5G57150.1	basic helix-loop-helix (bHLH) DNA-binding superfamily protein	LOC_Os04g23550.1	basic helix-loop-helix family protein, putative, expressed
Sobic.007G107800	Increased 9aleaf	33 (2)	51 (1)	50 (7)	38 (6)	95 (20)	53 (7)	0.69	0.237512	0.7	0.865485	1.26	0.0126386	0.45	0.897188	AT5G49410.1		LOC_Os08g27140.1	expressed protein
Sobic.007G123800	Increased 9aleaf	1741 (361)	1687 (124)	922 (180)	730 (501)	1796 (371)	1423 (176)	-0.04	0.971981	-0.76	0.671329	1.06	0.0373852	0.79	0.385469	AT1G78020.1	Protein of unknown function (DUF581)	LOC_Os08g31510.1	DUF581 domain containing protein, expressed
Sobic.007G180900	Increased 9aleaf	358 (74)	543 (50)	383 (50)	31 (13)	101 (21)	52 (6)	0.53	0.336955	0.09	0.999919	1.52	0.00108172	0.65	0.715053	AT5G52060.1	BCL-2-associated athanogene 1	LOC_Os09g35630.1	BAG domain-containing protein, putative, expressed
Sobic.008G014200	Increased 9aleaf	57 (19)	66 (4)	34 (7)	62 (20)	275 (64)	122 (55)	0.16	0.889854	-0.59	0.999919	1.46	0.0133838	0.64	0.804649	AT3G03470.1	cytochrome P450, family 87, subfamily A, polypeptide 9	LOC_Os07g26870.1	cytochrome P450, putative, expressed
Sobic.008G031300	Increased 9aleaf	376 (56)	605 (26)	480 (70)	69 (16)	318 (73)	164 (24)	0.63	0.180784	0.32	0.999919	1.92	1.34e-07	1.09	0.068334	AT3G51620.2	PAP/OAS1 substrate-binding domain superfamily	LOC_Os12g02260.1	nucleotidyltransferase, putative, expressed
Sobic.008G075700	Increased 9aleaf	458 (135)	888 (303)	281 (82)	20 (10)	55 (5)	39 (3)	0.65	0.400153	-0.45	0.999919	1.45	0.00201123	0.95	0.269583	AT1G45616.1	receptor like protein 6	LOC_Os12g11370.1	verticillium wilt disease resistance protein, putative, expressed
Sobic.009G036366	Increased 9aleaf	67 (8)	119 (9)	131 (32)	28 (11)	99 (23)	72 (3)	0.78	0.170838	0.93	0.331298	1.62	0.000391086	1.19	0.068334
Sobic.009G122900	Increased 9aleaf	110 (12)	114 (10)	113 (24)	38 (10)	111 (15)	71 (5)	0.05	0.964502	0.05	0.999919	1.54	3.08e-05	0.92	0.162195	AT4G01220.1	Nucleotide-diphospho-sugar transferase family protein	LOC_Os05g32120.1	alpha 1,3-xylosyltransferase, putative, expressed
Sobic.009G172600	Increased 9aleaf	25 (8)	47 (3)	29 (10)	1121 (688)	2865 (105)	2187 (83)	0.58	0.488411	0.12	0.999919	1.22	8.95e-05	0.87	0.0520657	AT2G30300.1	Major facilitator superfamily protein	LOC_Os05g39800.1	NFD4, putative, expressed
Sobic.009G180500	Increased 9aleaf	430 (34)	744 (118)	399 (37)	200 (15)	493 (77)	251 (46)	0.73	0.0664463	-0.1	0.999919	1.15	0.0073759	0.29	0.956838	AT2G01060.1	myb-like HTH transcriptional regulator family protein	LOC_Os05g41240.3	Myb-like DNA-binding domain containing protein, putative, expressed
Sobic.009G183101	Increased 9aleaf	320 (18)	246 (44)	245 (14)	153 (35)	390 (63)	339 (77)	-0.37	0.47728	-0.36	0.999919	1.14	0.0198778	0.97	0.154598
Sobic.009G197901	Increased 9aleaf	16 (4)	21 (1)	15 (4)	9 (5)	38 (5)	25 (4)	0.26	0.803022	-0.05	0.999919	1.72	0.000963253	1.17	0.179224	AT4G35160.1	O-methyltransferase family protein	LOC_Os12g25450.1	O-methyltransferase, putative, expressed
Sobic.009G200200	Increased 9aleaf	1040 (29)	749 (245)	1156 (33)	264 (101)	815 (247)	544 (90)	-0.36	0.655575	0.12	0.999919	1.22	0.035258	0.77	0.563784	AT1G78580.1	trehalose-6-phosphate synthase	LOC_Os05g44210.1	trehalose-6-phosphate synthase, putative, expressed
Sobic.009G206000	Increased 9aleaf	12 (3)	23 (3)	13 (2)	3 (5)	21 (2)	12 (1)	0.73	0.346512	0.1	0.999919	1.45	0.0192499	0.76	0.691506	AT3G16520.3	UDP-glucosyl transferase 88A1	LOC_Os05g45180.1	anthocyanidin 5,3-O-glucosyltransferase, putative, expressed
Sobic.010G045100	Increased 9aleaf	144 (50)	176 (135)	125 (71)	49 (14)	132 (33)	70 (7)	0.08	NA	-0.05	NA	1.24	0.0251083	0.45	0.910029	AT1G65480.1	PEBP (phosphatidylethanolamine-binding protein) family protein	LOC_Os06g06320.1	osFTL2 FT-Like2 homologous to Flowering Locus T gene; contains Pfam profile PF01161: Phosphatidylethanolamine-binding protein, expressed
Sobic.010G054000	Increased 9aleaf	351 (52)	561 (40)	324 (23)	202 (60)	537 (72)	315 (34)	0.64	0.0886143	-0.11	0.999919	1.31	4.54e-05	0.59	0.515632	AT2G17570.1	Undecaprenyl pyrophosphate synthetase family protein	LOC_Os06g07120.1	dehydrodolichyl diphosphate synthase, putative, expressed
Sobic.010G212100	Increased 9aleaf	5 (3)	10 (1)	5 (3)	56 (27)	342 (74)	253 (115)	0.34	0.656471	0.06	0.999919	1.53	0.0098141	1.24	0.136339	AT1G17890.1	NAD(P)-binding Rossmann-fold superfamily protein	LOC_Os06g44260.1	synthase, putative, expressed
Sobic.010G265600	Increased 9aleaf	1639 (391)	2654 (334)	1656 (343)	355 (229)	944 (177)	641 (70)	0.55	0.408873	0.01	0.999919	1.18	0.0106206	0.71	0.515632	AT2G44670.1	Protein of unknown function (DUF581)	LOC_Os06g50080.1	DUF581 domain containing protein, expressed
Sobic.001G060200	Increased 9aleaf 9astem	33 (4)	128 (23)	49 (13)	24 (12)	71 (6)	22 (5)	1.76	7.72e-05	0.5	0.999919	1.38	0.0139254	-0.14	0.987719
Sobic.001G363600	Increased 9aleaf 9astem	26 (4)	101 (4)	17 (2)	16 (12)	71 (6)	11 (3)	2.11	7.06e-10	-0.59	0.999919	1.89	7.6e-05	-0.38	0.956838			LOC_Os11g33260.1	retrotransposon protein, putative, unclassified, expressed
Sobic.001G489150	Increased 9aleaf 9astem	89 (3)	278 (16)	140 (5)	80 (31)	176 (6)	96 (6)	1.73	7.59e-19	0.69	0.0664633	1.16	0.000183207	0.29	0.927417	AT1G35720.1	annexin 1	LOC_Os06g11800.1	annexin, putative, expressed
Sobic.001G494100	Increased 9aleaf 9astem	32 (5)	145 (16)	49 (3)	11 (7)	72 (7)	5 (3)	2.25	3.94e-12	0.63	0.999919	2.38	5.22e-08	-0.65	0.813521	AT2G16390.1	SNF2 domain-containing protein / helicase domain-containing protein	LOC_Os03g06920.1	DRD1, putative, expressed
Sobic.002G018100	Increased 9aleaf 9astem	0 (0)	114 (4)	0 (0)	0 (0)	120 (12)	1 (1)	4.36	2.87e-31	0	1	4.25	3.26e-27	-0.14	0.98795
Sobic.002G149000	Increased 9aleaf 9astem	5 (3)	58 (8)	3 (3)	0 (0)	25 (5)	3 (2)	2.39	5.82e-08	0.05	0.999919	1.71	0.00063551	0.1	0.991367	AT5G66760.1	succinate dehydrogenase 1-1	LOC_Os07g04240.1	succinate dehydrogenase flavoprotein subunit,mitochondrial precursor, putative, expressed
Sobic.002G160100	Increased 9aleaf 9astem	9 (4)	35 (4)	30 (4)	8 (12)	34 (3)	22 (4)	1.44	0.00869056	1.22	0.159932	1.41	0.0238603	0.88	0.549287	AT3G51980.1	ARM repeat superfamily protein	LOC_Os09g33780.1	expressed protein
Sobic.002G168800	Increased 9aleaf 9astem	9 (1)	59 (10)	31 (10)	3 (10)	65 (12)	20 (7)	1.96	3.8e-05	1.18	0.247622	1.93	0.000134254	0.77	0.679112	AT3G63520.1	carotenoid cleavage dioxygenase 1	LOC_Os09g15240.1	carotenoid cleavage dioxygenase, putative, expressed
Sobic.002G193200	Increased 9aleaf 9astem	2 (2)	27 (2)	0 (0)	0 (0)	20 (0)	4 (2)	1.67	0.000542423	-0.03	0.999919	1.42	0.0100709	0.18	0.981109
Sobic.003G103701	Increased 9aleaf 9astem	146 (19)	1415 (173)	187 (11)	61 (11)	1512 (87)	61 (3)	3.11	5.66e-38	0.37	0.999919	4.61	5.29e-114	-0.02	0.99948	AT3G48190.1	ataxia-telangiectasia mutated	LOC_Os01g01689.1	phosphatidylinositol 3- and 4-kinase family protein, expressed
Sobic.003G170400	Increased 9aleaf 9astem	17 (2)	108 (6)	20 (7)	3 (5)	68 (7)	1 (1)	2.52	2.17e-10	0.23	0.999919	3.26	4.38e-15	-0.29	0.978215
Sobic.003G207000	Increased 9aleaf 9astem	41 (11)	124 (20)	72 (12)	68 (25)	154 (9)	118 (17)	1.41	0.00424942	0.7	0.999919	1.14	0.0037077	0.78	0.256522	AT1G05950.1		LOC_Os09g33940.1	expressed protein
Sobic.003G287000	Increased 9aleaf 9astem	1070 (306)	2617 (297)	1105 (109)	1163 (722)	2876 (455)	937 (185)	1.07	0.0179705	0.04	0.999919	1.07	0.0354954	-0.25	0.974241	AT5G25610.1	BURP domain-containing protein	LOC_Os01g53240.1	BURP domain containing protein, expressed
Sobic.003G311200	Increased 9aleaf 9astem	9 (5)	214 (18)	14 (1)	2 (7)	127 (13)	3 (2)	4.03	4.91e-30	0.24	0.999919	4.13	1.46e-26	-0.17	0.986481
Sobic.003G311250	Increased 9aleaf 9astem	4 (2)	96 (4)	5 (2)	2 (7)	59 (6)	1 (1)	3.82	1.37e-24	0.13	0.999919	3.03	1.16e-12	-0.27	0.978314
Sobic.003G312550	Increased 9aleaf 9astem	48 (5)	834 (123)	42 (17)	81 (53)	1097 (37)	119 (85)	3.23	1.35e-17	-0.1	0.999919	1.85	0.000350975	0.19	0.981564
Sobic.003G347000	Increased 9aleaf 9astem	13 (4)	67 (6)	37 (3)	3 (5)	26 (7)	15 (3)	2.23	2.71e-08	1.3	0.0537069	1.54	0.0094441	0.87	0.557935
Sobic.004G220300	Increased 9aleaf 9astem	3292 (938)	115697 (24651)	4119 (316)	253 (73)	1138 (266)	403 (113)	4.11	5.61e-38	0.24	0.999919	1.66	0.000214017	0.5	0.873804	AT3G53260.1	phenylalanine ammonia-lyase 2	LOC_Os02g41630.2	phenylalanine ammonia-lyase, putative, expressed
Sobic.004G220400	Increased 9aleaf 9astem	1317 (412)	82579 (21121)	1853 (258)	1920 (1108)	13551 (1944)	1625 (234)	4.51	5.29e-40	0.32	0.999919	2.4	1.02e-14	-0.2	0.978215	AT2G37040.1	PHE ammonia lyase 1	LOC_Os02g41650.3	phenylalanine ammonia-lyase, putative, expressed
Sobic.004G220600	Increased 9aleaf 9astem	3 (3)	56 (3)	21 (11)	3 (5)	56 (27)	1 (1)	1.59	0.00179853	0.74	0.999919	1.98	2.91e-05	-0.12	0.990374	AT2G37040.1	PHE ammonia lyase 1	LOC_Os02g41680.1	phenylalanine ammonia-lyase, putative, expressed
Sobic.004G220700	Increased 9aleaf 9astem	97 (23)	2284 (252)	131 (58)	63 (80)	602 (55)	173 (16)	3.03	4.09e-14	0.24	0.999919	2.43	3.44e-09	1.04	0.242459	AT2G37040.1	PHE ammonia lyase 1	LOC_Os02g41680.1	phenylalanine ammonia-lyase, putative, expressed
Sobic.005G129900	Increased 9aleaf 9astem	16 (5)	641 (97)	32 (9)	4 (6)	606 (74)	8 (2)	4.3	9.09e-32	0.73	0.999919	5.97	3.89e-67	0.16	0.986969	AT3G17450.1	hAT dimerisation domain-containing protein	LOC_Os10g04850.1	OsFBO5 - F-box and other domain containing protein, expressed
Sobic.006G035200	Increased 9aleaf 9astem	10 (5)	43 (14)	14 (3)	7 (1)	35 (2)	10 (3)	1.29	0.0311204	0.15	0.999919	1.84	0.000350975	0.28	0.978215
Sobic.006G222901	Increased 9aleaf 9astem	47 (8)	182 (47)	67 (11)	7 (5)	443 (16)	5 (1)	1.72	6.68e-05	0.45	0.999919	5.7	1.72e-67	-0.39	0.955224	AT3G14460.1	LRR and NB-ARC domains-containing disease resistance protein	LOC_Os06g49390.1	NBS-LRR disease resistance protein, putative, expressed
Sobic.006G223001	Increased 9aleaf 9astem	31 (5)	88 (22)	53 (9)	10 (7)	133 (1)	10 (1)	1.34	0.0117177	0.66	0.999919	3.65	1.49e-24	-0.13	0.98795	AT3G48290.1	cytochrome P450, family 71, subfamily A, polypeptide 24	LOC_Os02g29960.1	cytochrome P450, putative, expressed
Sobic.007G090701	Increased 9aleaf 9astem	0 (0)	80 (6)	0 (0)	4 (8)	26 (2)	7 (2)	3.66	1.43e-20	0	1	1.48	0.0136364	0.14	0.98795
Sobic.009G049800	Increased 9aleaf 9astem	225 (12)	1981 (249)	461 (93)	1515 (143)	4805 (395)	1668 (472)	2.81	1.26e-24	0.94	0.0761418	1.41	0.000166854	0.12	0.987719	AT3G16830.1	TOPLESS-related 2	LOC_Os05g15040.1	NB-ARC domain containing protein, expressed
Sobic.009G099600	Increased 9aleaf 9astem	8 (1)	38 (3)	4 (2)	11 (11)	43 (6)	7 (2)	2.01	1.95e-05	-0.2	0.999919	1.48	0.0152477	-0.41	0.95563
Sobic.009G119501	Increased 9aleaf 9astem	162 (21)	609 (40)	210 (64)	252 (226)	1248 (135)	324 (38)	1.61	4.38e-05	0.32	0.999919	1.82	1.05e-05	0.27	0.975051
Sobic.009G198000	Increased 9aleaf 9astem	71 (20)	180 (20)	91 (11)	16 (20)	52 (2)	45 (8)	1.16	0.0266376	0.31	0.999919	1.31	0.0419318	1.13	0.20746	AT4G35160.1	O-methyltransferase family protein	LOC_Os12g25450.1	O-methyltransferase, putative, expressed
Sobic.009G214800	Increased 9aleaf 9astem	7 (1)	94 (11)	9 (4)	5 (8)	75 (25)	8 (2)	3.36	3.76e-18	0.39	0.999919	2.26	1.46e-06	0.1	0.991973
Sobic.010G060900	Increased 9aleaf 9astem	200 (5)	564 (12)	179 (9)	291 (50)	632 (23)	271 (47)	1.54	3.37e-25	-0.17	0.999919	1.05	0.00126991	-0.1	0.987719			LOC_Os03g06750.1	expressed protein
Sobic.010G148750	Increased 9aleaf 9astem	0 (0)	55 (5)	2 (2)	1 (4)	89 (10)	0 (0)	3	2.94e-13	0.18	0.999919	3.73	2.84e-20	-0.29	0.978215
Sobic.010G159700	Increased 9aleaf 9astem	1 (1)	242 (23)	11 (3)	0 (0)	44 (8)	0 (0)	5.02	1.77e-45	0.78	0.999919	2.52	1.39e-08	0	1	AT4G18550.1	alpha/beta-Hydrolases superfamily protein	LOC_Os05g49840.1	phospholipase, putative, expressed
Sobic.010G193501	Increased 9aleaf 9astem	5 (3)	75 (2)	8 (1)	4 (6)	76 (6)	12 (0)	3.38	1.98e-18	0.33	0.999919	3.37	5.89e-18	0.69	0.747244
Sobic.010G240100	Increased 9aleaf 9astem	3 (2)	308 (11)	9 (1)	1 (4)	540 (46)	4 (2)	5.68	1.03e-66	0.48	0.999919	6.17	8.04e-71	-0.05	0.998355
Sobic.001G008600	Increased 9astem	30 (6)	76 (15)	36 (6)	39 (22)	65 (25)	56 (5)	1.16	0.0432864	0.2	0.999919	0.54	0.749864	0.39	0.956838	AT3G03530.1	non-specific phospholipase C4	LOC_Os03g63580.1
Sobic.001G012200	Increased 9astem	318 (98)	1074 (426)	395 (82)	87 (132)	80 (14)	111 (31)	1.21	0.0337179	0.21	0.999919	-0.09	0.978522	0.22	0.978373	AT1G13110.1	cytochrome P450, family 71 subfamily B, polypeptide 7	LOC_Os12g32850.1	cytochrome P450, putative, expressed
Sobic.001G044800	Increased 9astem	222 (31)	661 (251)	252 (33)	98 (17)	95 (10)	90 (13)	1.23	0.0183807	0.15	0.999919	-0.05	0.981912	-0.12	0.986969	AT3G57520.1	seed imbibition 2	LOC_Os07g10840.1	uncharacterized glycosyltransferase, putative, expressed
Sobic.001G059600	Increased 9astem	11 (2)	43 (10)	11 (5)	2 (5)	5 (0)	5 (1)	1.38	0.0171061	0.11	0.999919	0.24	NA	0.17	0.978373	AT2G48140.1	Bifunctional inhibitor/lipid-transfer protein/seed storage 2S albumin superfamily protein	LOC_Os03g57980.1	LTPL99 - Protease inhibitor/seed storage/LTP family protein precursor, expressed
Sobic.001G059700	Increased 9astem	19 (7)	77 (22)	18 (4)	6 (4)	7 (1)	5 (1)	1.37	0.0185749	-0.09	0.999919	0.04	NA	-0.21	0.978373	AT3G22600.1	Bifunctional inhibitor/lipid-transfer protein/seed storage 2S albumin superfamily protein	LOC_Os03g57970.1	LTPL73 - Protease inhibitor/seed storage/LTP family protein precursor, expressed
Sobic.001G060100	Increased 9astem	278 (35)	681 (91)	260 (40)	272 (150)	633 (62)	191 (56)	1.17	0.00125901	-0.09	0.999919	0.94	0.210367	-0.38	0.950728	AT3G03940.1	Protein kinase family protein	LOC_Os03g57940.1	CK1_CaseinKinase_1a.4 - CK1 includes the casein kinase 1 kinases, expressed
Sobic.001G083900	Increased 9astem	136 (45)	637 (186)	178 (42)	142 (31)	321 (73)	200 (74)	1.56	0.00179191	0.25	0.999919	0.89	0.298736	0.37	0.956526	AT3G29320.1	Glycosyl transferase, family 35	LOC_Os03g55090.1	alpha-glucan phosphorylast isozyme, putative, expressed
Sobic.001G087400	Increased 9astem	556 (16)	1273 (248)	817 (191)	8 (6)	18 (6)	23 (8)	1.01	0.0242001	0.47	0.999919	0.56	0.738485	0.84	0.582225	AT4G16380.1	Heavy metal transport/detoxification superfamily protein	LOC_Os03g54050.1	anther-specific proline-rich protein APG precursor, putative, expressed
Sobic.001G102400	Increased 9astem	24 (6)	101 (4)	29 (7)	154 (46)	193 (36)	95 (12)	1.75	0.000321203	0.22	0.999919	0.3	0.86673	-0.63	0.618192	AT4G34350.1	4-hydroxy-3-methylbut-2-enyl diphosphate reductase	LOC_Os03g52170.1	4-hydroxy-3-methylbut-2-enyl diphosphate reductase, putative, expressed
Sobic.001G125100	Increased 9astem	21 (7)	58 (6)	29 (5)	36 (3)	62 (17)	43 (9)	1.2	0.046362	0.36	0.999919	0.66	0.61015	0.19	0.981048	AT1G03140.1	splicing factor Prp18 family protein	LOC_Os03g49430.1	pre-mRNA-splicing factor, putative, expressed
Sobic.001G129600	Increased 9astem	33 (5)	90 (10)	32 (6)	2 (7)	5 (1)	3 (3)	1.4	0.00250356	-0.01	0.999919	0.1	NA	0.06	0.993695	AT5G62890.2	Xanthine/uracil permease family protein	LOC_Os03g48810.1	nucleobase-ascorbate transporter, putative, expressed
Sobic.001G168500	Increased 9astem	60 (10)	145 (13)	82 (9)	28 (9)	38 (6)	27 (0)	1.24	0.00144369	0.41	0.999919	0.41	0.814709	-0.08	0.99433	AT1G47710.1	Serine protease inhibitor (SERPIN) family protein	LOC_Os03g41438.1	serpin domain containing protein, putative, expressed
Sobic.001G185400	Increased 9astem	138 (23)	425 (81)	254 (67)	45 (13)	49 (7)	44 (11)	1.28	0.010714	0.69	0.999919	0.12	0.96911	0	1	AT3G21690.1	MATE efflux family protein	LOC_Os03g37640.1	MATE efflux family protein, putative, expressed
Sobic.001G190300	Increased 9astem	55 (13)	199 (42)	64 (12)	25 (3)	47 (12)	35 (13)	1.53	0.00139104	0.17	0.999919	0.69	0.611223	0.39	0.956838			LOC_Os02g20040.1	loricrin, putative, expressed
Sobic.001G193400	Increased 9astem	36 (19)	204 (57)	52 (14)	9 (5)	6 (3)	13 (5)	1.37	0.0189282	0.22	0.999919	-0.07	0.978791	0.33	0.963139	AT4G24130.1	Protein of unknown function, DUF538	LOC_Os10g37400.1	DUF538 domain containing protein, putative, expressed
Sobic.001G206200	Increased 9astem	504 (131)	1313 (208)	676 (85)	346 (293)	849 (177)	365 (122)	1.14	0.0121636	0.35	0.999919	0.9	0.323664	0.05	0.998355	AT5G54190.1	protochlorophyllide oxidoreductase A	LOC_Os10g35370.1	oxidoreductase, short chain dehydrogenase/reductase family domain containing family, expressed
Sobic.001G213300	Increased 9astem	55 (31)	267 (61)	57 (15)	3 (10)	8 (5)	11 (3)	1.22	0.0452779	0.01	0.999919	0.21	0.921484	0.33	0.95563	AT5G23190.1	cytochrome P450, family 86, subfamily B, polypeptide 1	LOC_Os10g34480.1	cytochrome P450, putative, expressed
Sobic.001G220500	Increased 9astem	86 (17)	192 (15)	108 (17)	124 (24)	121 (4)	110 (15)	1.08	0.0198651	0.3	0.999919	-0.03	0.984682	-0.18	0.978215	AT3G23340.1	casein kinase I-like 10	LOC_Os10g33650.1	CK1_CaseinKinase_1.9 - CK1 includes the casein kinase 1 kinases, expressed
Sobic.001G224300	Increased 9astem	26 (16)	121 (21)	27 (1)	3 (5)	1 (1)	4 (3)	1.24	0.0414023	-0.06	0.999919	-0.09	NA	0.09	0.987719	AT5G44030.1	cellulose synthase A4	LOC_Os10g32980.1	CESA7 - cellulose synthase, expressed
Sobic.001G235800	Increased 9astem	247 (14)	657 (37)	540 (146)	2 (5)	3 (2)	8 (6)	1.2	0.00519929	0.96	0.188145	0.04	NA	0.41	0.849081	AT5G19890.1	Peroxidase superfamily protein	LOC_Os10g02070.1	peroxidase precursor, putative, expressed
Sobic.001G316100	Increased 9astem	33 (1)	76 (14)	43 (7)	58 (23)	89 (18)	57 (6)	1.17	0.0243845	0.33	0.999919	0.58	0.600221	-0.01	0.999485	AT4G19100.1	Protein of unknown function (DUF3464)	LOC_Os10g38910.1	expressed protein
Sobic.001G351000	Increased 9astem	530 (129)	1459 (276)	893 (173)	8 (6)	16 (4)	19 (2)	1.16	0.0183807	0.59	0.999919	0.54	0.765026	0.78	0.680033	AT1G22410.1	Class-II DAHP synthetase family protein	LOC_Os03g27230.1	phospho-2-dehydro-3-deoxyheptonate aldolase, chloroplast precursor, putative, expressed
Sobic.001G384100	Increased 9astem	27 (8)	94 (29)	27 (6)	16 (12)	18 (3)	13 (3)	1.24	0.0427414	-0.02	0.999919	0.1	0.974318	-0.27	0.978215	AT1G09780.1	Phosphoglycerate mutase, 2,3-bisphosphoglycerate-independent	LOC_Os03g21260.1	2,3-bisphosphoglycerate-independent phosphoglycerate mutase, putative, expressed
Sobic.001G385900	Increased 9astem	389 (130)	1043 (162)	501 (46)	184 (186)	239 (42)	251 (60)	1.12	0.0271766	0.28	0.999919	0.28	0.909424	0.33	0.963139	AT2G39050.1	hydroxyproline-rich glycoprotein family protein	LOC_Os03g21040.2	stress responsive protein, putative, expressed
Sobic.001G410450	Increased 9astem	221 (48)	706 (198)	271 (81)	213 (400)	46 (20)	88 (27)	1.23	0.0243845	0.21	0.999919	-0.97	NA	-0.63	NA			LOC_Os03g17680.1	expressed protein
Sobic.001G412700	Increased 9astem	99 (10)	257 (76)	90 (13)	79 (52)	78 (29)	160 (31)	1.12	0.0454595	-0.1	0.999919	-0.01	0.996466	0.74	0.691506	AT3G55040.1	glutathione transferase lambda 2	LOC_Os03g17480.1	IN2-1 protein, putative, expressed
Sobic.001G416900	Increased 9astem	19 (2)	44 (6)	26 (4)	16 (3)	23 (5)	18 (5)	1.15	0.0502672	0.38	0.999919	0.42	0.844339	0.13	0.989435	AT5G02560.1	histone H2A 12	LOC_Os05g02300.1	Core histone H2A/H2B/H3/H4 domain containing protein, putative, expressed
Sobic.001G432700	Increased 9astem	24 (3)	65 (5)	23 (4)	8 (12)	7 (4)	7 (1)	1.49	0.0013653	0.04	0.999919	-0.07	0.978522	-0.14	0.986969			LOC_Os03g15080.1	expressed protein
Sobic.001G459400	Increased 9astem	58 (12)	182 (59)	52 (15)	10 (6)	8 (4)	7 (2)	1.19	0.0496788	-0.1	0.999919	-0.07	0.979219	-0.29	0.976875	AT2G24645.1	Transcriptional factor B3 family protein	LOC_Os03g11370.1	B3 DNA binding domain containing protein, expressed
Sobic.001G464600	Increased 9astem	45 (7)	101 (7)	59 (12)	14 (6)	26 (3)	26 (7)	1.1	0.0325618	0.36	0.999919	0.72	0.588808	0.72	0.736313	AT3G25500.1	formin homology 1	LOC_Os10g20710.1	formin-like protein 6 precursor, putative, expressed
Sobic.002G020301	Increased 9astem	1 (1)	19 (4)	15 (2)	0 (0)	7 (1)	5 (3)	1.19	0.0473449	0.88	0.805673	0.33	NA	0.3	0.948924	AT4G32600.1	RING/U-box superfamily protein	LOC_Os01g16120.1	zinc finger, C3HC4 type domain containing protein, expressed
Sobic.002G021200	Increased 9astem	20 (2)	73 (23)	44 (13)	1 (4)	6 (1)	9 (4)	1.38	0.0162542	0.8	0.996893	0.26	NA	0.6	0.747244	AT5G66750.1	chromatin remodeling 1	LOC_Os09g27060.1	SNF2 family N-terminal domain containing protein, expressed
Sobic.002G073000	Increased 9astem	5 (1)	28 (5)	19 (7)	6 (9)	9 (2)	5 (3)	1.24	0.0369755	0.87	0.835644	0.2	0.930142	-0.05	0.998197
Sobic.002G086700	Increased 9astem	49 (14)	167 (33)	59 (17)	37 (41)	48 (11)	30 (5)	1.32	0.0203797	0.19	0.999919	0.28	0.914927	-0.24	0.978373
Sobic.002G092901	Increased 9astem	21 (2)	49 (1)	27 (4)	14 (10)	27 (6)	28 (11)	1.27	0.0110913	0.37	0.999919	0.53	0.765044	0.59	0.851555
Sobic.002G108400	Increased 9astem	206 (42)	869 (82)	176 (45)	345 (475)	348 (39)	242 (82)	1.68	5.39e-05	-0.17	0.999919	0.01	0.996976	-0.33	0.968781	AT2G45550.1	cytochrome P450, family 76, subfamily C, polypeptide 4	LOC_Os12g09500.1	cytochrome P450, putative, expressed
Sobic.002G111500	Increased 9astem	10 (5)	66 (15)	30 (5)	3 (10)	2 (2)	4 (2)	1.87	0.000113763	0.88	0.843279	-0.08	NA	0.01	0.999485	AT1G08510.1	fatty acyl-ACP thioesterases B	LOC_Os11g43820.1	myristoyl-acyl carrier protein thioesterase, chloroplast precursor, putative, expressed
Sobic.002G118700	Increased 9astem	903 (149)	3013 (830)	1229 (258)	183 (16)	226 (8)	155 (21)	1.38	0.00138248	0.35	0.999919	0.29	0.792134	-0.24	0.956526	AT5G64740.1	cellulose synthase 6	LOC_Os07g24190.1	CESA3 - cellulose synthase, expressed
Sobic.002G125600	Increased 9astem	22 (3)	66 (18)	52 (1)	36 (18)	79 (10)	61 (13)	1.36	0.0141219	1.04	0.478882	1	0.162796	0.71	0.669373
Sobic.002G141800	Increased 9astem	24 (4)	84 (33)	48 (8)	18 (12)	57 (36)	34 (8)	1.26	0.0369755	0.66	0.999919	0.85	0.415748	0.4	0.95563			LOC_Os09g02180.1	expressed protein
Sobic.002G205500	Increased 9astem	28 (18)	168 (27)	24 (3)	3 (5)	2 (2)	3 (3)	1.44	0.00996348	-0.13	0.999919	-0.02	NA	0.05	0.99433	AT5G17420.1	Cellulose synthase family protein	LOC_Os09g25490.1	CESA9 - cellulose synthase, expressed
Sobic.002G216400	Increased 9astem	411 (44)	1051 (286)	276 (56)	110 (177)	59 (8)	75 (36)	1.1	0.025435	-0.46	0.999919	-0.51	NA	-0.31	NA	AT5G07990.1	Cytochrome P450 superfamily protein	LOC_Os09g26960.1	cytochrome P450, putative, expressed
Sobic.002G247200	Increased 9astem	46 (5)	93 (9)	54 (5)	10 (13)	8 (1)	12 (4)	1.1	0.00872428	0.24	0.999919	-0.16	0.954048	0.1	0.991532	AT3G20810.1	2-oxoglutarate (2OG) and Fe(II)-dependent oxygenase superfamily protein	LOC_Os09g31380.1	jmjC domain-containing protein 5, putative, expressed
Sobic.002G307600	Increased 9astem	435 (115)	1294 (122)	458 (140)	337 (102)	386 (22)	318 (4)	1.2	0.0208148	0.06	0.999919	0.19	0.861508	-0.08	0.986969	AT1G48590.2	Calcium-dependent lipid-binding (CaLB domain) family protein	LOC_Os07g31720.1	GTPase activating protein, putative, expressed
Sobic.002G322000	Increased 9astem	117 (49)	859 (384)	100 (13)	1721 (2203)	5618 (1657)	2827 (2267)	1.85	0.000142393	-0.13	0.999919	0.48	0.765147	0.17	0.983439	AT1G61800.1	glucose-6-phosphate/phosphate translocator 2	LOC_Os07g34006.1	transporter family protein, putative, expressed
Sobic.002G365500	Increased 9astem	13 (7)	51 (7)	26 (5)	4 (7)	8 (2)	11 (7)	1.29	0.0316234	0.51	0.999919	0.19	0.930173	0.47	0.881645	AT5G09530.1	hydroxyproline-rich glycoprotein family protein	LOC_Os07g40860.1	retrotransposon protein, putative, unclassified, expressed
Sobic.002G365600	Increased 9astem	24 (8)	83 (10)	50 (16)	11 (5)	14 (5)	26 (14)	1.24	0.0405619	0.69	0.999919	0.14	0.957189	0.55	0.839849	AT5G09530.1	hydroxyproline-rich glycoprotein family protein	LOC_Os07g40860.2	retrotransposon protein, putative, unclassified, expressed
Sobic.002G365801	Increased 9astem	14 (5)	65 (14)	26 (11)	1 (4)	4 (2)	7 (3)	1.34	0.0229628	0.43	0.999919	0.09	NA	0.34	0.914267
Sobic.002G396400	Increased 9astem	73 (12)	152 (25)	96 (8)	8 (1)	9 (2)	10 (1)	1.01	0.0327823	0.38	0.999919	0.16	0.956365	0.19	0.981048	AT3G06035.1	Glycoprotein membrane precursor GPI-anchored	LOC_Os07g45060.1	uncharacterized GPI-anchored protein At5g19240 precursor, putative, expressed
Sobic.003G036600	Increased 9astem	151 (19)	365 (61)	171 (4)	508 (168)	385 (16)	469 (104)	1.2	0.000391372	0.17	0.999919	-0.35	0.795384	-0.1	0.98795	AT5G47390.1	myb-like transcription factor family protein	LOC_Os01g09280.1	myb-related transcription activator, putative, expressed
Sobic.003G072566	Increased 9astem	0 (0)	42 (22)	0 (0)	0 (0)	7 (4)	0 (0)	1	0.0366501	0	1	0.2	NA	0	1
Sobic.003G086200	Increased 9astem	149 (34)	372 (18)	127 (18)	83 (85)	83 (13)	51 (12)	1.16	0.0090623	-0.21	0.999919	0.02	0.992599	-0.53	0.885874			LOC_Os01g03940.1	expressed protein
Sobic.003G117500	Increased 9astem	56 (2)	133 (15)	81 (9)	0 (0)	3 (2)	3 (2)	1.31	0.000106079	0.55	0.999919	0.11	NA	0.12	NA	AT4G15800.1	ralf-like 33	LOC_Os01g15320.1	RALFL9 - Rapid ALkalinization Factor RALF family protein precursor, expressed
Sobic.003G122200	Increased 9astem	36 (14)	173 (67)	82 (35)	12 (4)	15 (2)	15 (4)	1.21	0.0504959	0.57	0.999919	0.18	0.950248	0.17	0.986328	AT3G62290.3	ADP-ribosylation factor A1E	LOC_Os07g12170.1	ADP-ribosylation factor, putative, expressed
Sobic.003G130100	Increased 9astem	15 (2)	41 (10)	19 (2)	0 (0)	0 (0)	5 (1)	1.25	0.0361534	0.29	0.999919	0	NA	0.13	NA			LOC_Os12g26510.1	expressed protein
Sobic.003G131800	Increased 9astem	77 (8)	179 (24)	97 (15)	508 (303)	391 (18)	239 (75)	1.19	0.00376887	0.34	0.999919	-0.29	0.898319	-0.83	0.489451	AT3G43790.1	zinc induced facilitator-like 2	LOC_Os01g17214.1	major facilitator superfamily antiporter, putative, expressed
Sobic.003G146800	Increased 9astem	19 (2)	43 (6)	22 (1)	12 (10)	23 (5)	13 (2)	1.18	0.0325618	0.16	0.999919	0.59	0.726699	0.02	0.999485	AT4G30000.1	Dihydropterin pyrophosphokinase / Dihydropteroate synthase	LOC_Os07g42632.1	folic acid synthesis protein, putative, expressed
Sobic.003G151900	Increased 9astem	43 (2)	95 (3)	74 (11)	15 (5)	22 (5)	12 (3)	1.25	0.000398022	0.86	0.238513	0.45	0.824495	-0.21	0.979907	AT5G66390.1	Peroxidase superfamily protein	LOC_Os01g22336.1	peroxidase precursor, putative, expressed
Sobic.003G175500	Increased 9astem	4 (2)	32 (2)	8 (5)	2 (5)	20 (7)	6 (2)	1.75	0.000453193	0.4	0.999919	1.09	0.107999	0.24	0.978215
Sobic.003G193900	Increased 9astem	10 (1)	46 (4)	5 (3)	6 (3)	21 (2)	5 (3)	2.08	4.9e-06	-0.23	0.999919	1.16	0.118227	-0.09	0.994737
Sobic.003G204100	Increased 9astem	10 (0)	26 (2)	16 (2)	2 (5)	6 (1)	1 (1)	1.28	0.0319035	0.54	0.999919	0.29	NA	-0.04	0.998069			LOC_Os07g45195.1	expressed protein
Sobic.003G226300	Increased 9astem	44 (5)	87 (7)	54 (4)	0 (0)	1 (1)	3 (1)	1.08	0.00872428	0.31	0.999919	0.03	NA	0.05	NA	AT2G38010.1	Neutral/alkaline non-lysosomal ceramidase	LOC_Os01g43520.1	neutral ceramidase precursor, putative, expressed
Sobic.003G266600	Increased 9astem	76 (22)	215 (48)	95 (19)	88 (40)	134 (34)	122 (43)	1.18	0.0356614	0.24	0.999919	0.46	0.798881	0.35	0.960703	AT3G18000.1	S-adenosyl-L-methionine-dependent methyltransferases superfamily protein	LOC_Os01g50030.1	CPuORF25 - conserved peptide uORF-containing transcript, expressed
Sobic.003G296400	Increased 9astem	40 (23)	184 (24)	39 (8)	6 (10)	3 (2)	1 (1)	1.28	0.0332017	-0.07	0.999919	-0.25	NA	-0.36	0.892843	AT4G18780.1	cellulose synthase family protein	LOC_Os01g54620.1	CESA4 - cellulose synthase, expressed
Sobic.003G297700	Increased 9astem	59 (14)	130 (12)	91 (10)	61 (54)	71 (4)	66 (14)	1.04	0.0386907	0.56	0.999919	0.16	0.952474	0.09	0.992792	AT2G04560.1	transferases, transferring glycosyl groups	LOC_Os01g54900.1	lipid-A-disaccharide synthase family protein, expressed
Sobic.003G311150	Increased 9astem	22 (4)	58 (8)	25 (1)	32 (23)	41 (2)	31 (2)	1.38	0.00572898	0.19	0.999919	0.32	0.881169	-0.1	0.991099			LOC_Os08g16210.1	expressed protein
Sobic.003G323500	Increased 9astem	1413 (226)	3540 (905)	1380 (242)	605 (354)	1870 (595)	1198 (581)	1.08	0.0203797	-0.03	0.999919	0.95	0.309453	0.56	0.881645	AT1G60420.1	DC1 domain-containing protein	LOC_Os01g58194.1	protein disulfide isomerase, putative, expressed
Sobic.003G328500	Increased 9astem	9 (1)	35 (6)	10 (6)	2 (7)	1 (1)	1 (1)	1.21	0.0432864	0.17	0.999919	-0.04	NA	-0.06	NA	AT5G06150.1	Cyclin family protein	LOC_Os01g59120.1	cyclin, putative, expressed
Sobic.003G331700	Increased 9astem	8 (5)	32 (3)	17 (2)	32 (8)	41 (8)	35 (9)	1.33	0.025293	0.52	0.999919	0.3	0.903816	0.09	0.993807	AT4G11650.1	osmotin 34	LOC_Os12g43490.1	thaumatin, putative, expressed
Sobic.003G341500	Increased 9astem	8 (4)	38 (8)	28 (7)	11 (11)	5 (0)	6 (4)	1.29	0.0313961	0.95	0.739058	-0.37	0.824483	-0.23	0.978215	AT2G40370.1	laccase 5	LOC_Os01g61160.1	laccase precursor protein, putative, expressed
Sobic.003G367650	Increased 9astem	29 (7)	83 (24)	33 (6)	57 (57)	50 (7)	37 (2)	1.2	0.0466505	0.11	0.999919	-0.19	0.941225	-0.55	0.851066	AT2G46860.1	pyrophosphorylase 3	LOC_Os01g64670.2	soluble inorganic pyrophosphatase, putative, expressed
Sobic.003G368100	Increased 9astem	26 (12)	97 (15)	26 (5)	3 (5)	7 (2)	10 (4)	1.23	0.0451559	-0.05	0.999919	0.22	0.921484	0.54	0.830373	AT5G41040.1	HXXXD-type acyl-transferase family protein	LOC_Os11g31090.1	transferase family protein, putative, expressed
Sobic.003G397400	Increased 9astem	23 (2)	221 (112)	113 (70)	36 (15)	148 (84)	61 (34)	1.43	0.010286	0.89	0.825293	0.86	0.394877	0.28	0.978215			LOC_Os01g68290.1	expressed protein
Sobic.004G000601	Increased 9astem	22 (2)	52 (10)	31 (1)	68 (23)	98 (12)	86 (21)	1.22	0.0243845	0.47	0.999919	0.46	0.762971	0.3	0.966348	AT3G44220.1	Late embryogenesis abundant (LEA) hydroxyproline-rich glycoprotein family	LOC_Os02g01060.1	harpin-induced protein 1 domain containing protein, expressed
Sobic.004G017000	Increased 9astem	154 (28)	414 (106)	132 (29)	226 (166)	340 (26)	249 (30)	1.11	0.0472683	-0.16	0.999919	0.52	0.629242	0.12	0.987719	AT2G34930.1	disease resistance family protein / LRR family protein	LOC_Os07g28300.1	leucine rich repeat protein, putative, expressed
Sobic.004G017200	Increased 9astem	82 (25)	237 (41)	80 (12)	122 (111)	96 (5)	127 (31)	1.24	0.020887	-0.05	0.999919	-0.27	0.907281	0.05	0.998197	AT3G45050.4		LOC_Os06g51470.1	expressed protein
Sobic.004G073232	Increased 9astem	18 (6)	60 (8)	22 (4)	4 (12)	14 (4)	9 (1)	1.45	0.00866285	0.19	0.999919	0.57	0.676769	0.19	0.979907
Sobic.004G073400	Increased 9astem	1486 (357)	4471 (334)	2250 (189)	694 (518)	753 (110)	789 (163)	1.38	3.28e-05	0.52	0.999919	0.1	0.972227	0.15	0.983439	AT3G28345.1	ABC transporter family protein	LOC_Os02g09720.1	multidrug resistance protein, putative, expressed
Sobic.004G115600	Increased 9astem	4 (4)	30 (5)	13 (3)	10 (8)	15 (2)	8 (3)	1.29	0.025877	0.42	0.999919	0.3	0.905297	-0.16	0.987719	AT4G23800.2	HMG (high mobility group) box protein	LOC_Os02g15810.1	HMG1/2, putative, expressed
Sobic.004G177400	Increased 9astem	70 (10)	144 (15)	74 (12)	24 (11)	27 (2)	22 (4)	1	0.0322546	0.07	0.999919	0.18	0.94751	-0.13	0.98795	AT1G22930.1	T-complex protein 11	LOC_Os02g35080.1	T-complex protein 11, putative, expressed
Sobic.004G221000	Increased 9astem	50 (11)	145 (13)	50 (4)	216 (84)	192 (18)	248 (61)	1.54	7.27e-05	0.04	0.999919	-0.14	0.953847	0.17	0.978373	AT2G28260.1	cyclic nucleotide-gated channel 15	LOC_Os02g41710.1	cyclic nucleotide-gated ion channel, putative, expressed
Sobic.004G241300	Increased 9astem	12 (1)	36 (11)	16 (4)	15 (5)	14 (4)	14 (3)	1.21	0.0498229	0.3	0.999919	-0.07	0.979219	-0.07	0.99743	AT5G60930.1	P-loop containing nucleoside triphosphate hydrolases superfamily protein	LOC_Os09g02650.1	kinesin motor domain containing protein, putative, expressed
Sobic.004G271300	Increased 9astem	28 (3)	94 (18)	40 (10)	13 (14)	11 (1)	12 (1)	1.59	0.000868612	0.47	0.999919	-0.18	0.947228	-0.08	0.994844	AT3G23890.1	topoisomerase II	LOC_Os02g47150.1	DNA topoisomerase 2, putative, expressed
Sobic.004G274800	Increased 9astem	147 (21)	359 (77)	168 (19)	7 (12)	17 (1)	9 (3)	1.15	0.00869056	0.17	0.999919	0.54	0.74086	0.04	0.998657	AT5G16730.1	Plant protein of unknown function (DUF827)	LOC_Os02g24270.1	retrotransposon protein, putative, unclassified, expressed
Sobic.004G279601	Increased 9astem	8 (1)	35 (11)	10 (2)	11 (4)	10 (4)	13 (3)	1.49	0.00657894	0.22	0.999919	-0.04	0.986348	0.2	0.979907	AT3G53730.1	Histone superfamily protein	LOC_Os09g38020.1	Core histone H2A/H2B/H3/H4 domain containing protein, putative, expressed
Sobic.004G296200	Increased 9astem	234 (39)	570 (131)	265 (42)	25 (12)	56 (17)	31 (5)	1.08	0.0252012	0.15	0.999919	0.94	0.311199	0.26	0.978314	AT5G07620.1	Protein kinase superfamily protein	LOC_Os02g43870.1	inactive receptor kinase At2g26730 precursor, putative, expressed
Sobic.004G314800	Increased 9astem	13 (2)	32 (3)	23 (4)	84 (15)	143 (27)	73 (11)	1.18	0.0495213	0.66	0.999919	0.69	0.399751	-0.19	0.978373	AT4G19100.1	Protein of unknown function (DUF3464)	LOC_Os02g53350.1	expressed protein
Sobic.005G056000	Increased 9astem	26 (6)	81 (12)	53 (4)	97 (75)	214 (40)	115 (31)	1.51	0.000982691	0.93	0.576407	0.9	0.290294	0.18	0.980355	AT3G52950.2	CBS / octicosapeptide/Phox/Bemp1 (PB1) domains-containing protein	LOC_Os11g06930.1	CBS domain-containing protein, putative, expressed
Sobic.005G102700	Increased 9astem	1 (1)	25 (1)	4 (2)	2 (5)	5 (3)	2 (2)	1.69	0.000565978	0.16	0.999919	0.17	NA	0.02	0.999182
Sobic.005G110535	Increased 9astem	15 (5)	73 (19)	27 (5)	0 (0)	0 (0)	3 (2)	1.58	0.00296771	0.48	0.999919	0	NA	0.08	NA	AT1G44900.1	minichromosome maintenance (MCM2/3/5) family protein	LOC_Os11g29380.1	MCM2 - Putative minichromosome maintenance MCM complex subunit 2, expressed
Sobic.005G115000	Increased 9astem	0 (0)	20 (3)	17 (1)	5 (15)	24 (6)	21 (3)	1.42	0.011023	1.17	0.227967	0.84	0.426051	0.73	0.715053	AT4G27745.1	Yippee family putative zinc-binding protein	LOC_Os12g29960.1	yippee zinc-binding protein, putative, expressed
Sobic.005G122800	Increased 9astem	9 (6)	51 (10)	15 (3)	3 (10)	5 (3)	0 (0)	1.45	0.0101021	0.21	0.999919	0.03	NA	-0.13	0.978314	AT5G41040.1	HXXXD-type acyl-transferase family protein	LOC_Os11g31090.1	transferase family protein, putative, expressed
Sobic.005G149000	Increased 9astem	1 (1)	21 (2)	10 (1)	6 (9)	17 (1)	2 (2)	1.5	0.00508241	0.6	0.999919	0.73	0.534718	-0.41	0.946006	AT1G50450.1	Saccharopine dehydrogenase	LOC_Os12g04260.1	astaxanthin synthase KC28, putative, expressed
Sobic.005G155200	Increased 9astem	42 (12)	110 (10)	80 (7)	0 (0)	6 (3)	8 (2)	1.25	0.0131242	0.81	0.805673	0.32	NA	0.44	0.856365	AT2G22860.1	phytosulfokine 2 precursor	LOC_Os03g12990.1	phytosulfokines precursor, putative, expressed
Sobic.005G158000	Increased 9astem	48 (3)	605 (52)	68 (17)	2 (5)	0 (0)	1 (1)	3.39	2.26e-27	0.47	0.999919	-0.03	NA	-0.02	NA	AT3G26300.1	cytochrome P450, family 71, subfamily B, polypeptide 34	LOC_Os03g63310.1	cytochrome P450 71E1, putative, expressed
Sobic.005G224500	Increased 9astem	67 (12)	166 (34)	128 (27)	90 (90)	66 (19)	118 (25)	1.12	0.037419	0.79	0.838056	-0.31	0.903117	0.28	0.978215	AT1G03230.1	Eukaryotic aspartyl protease family protein	LOC_Os01g71080.1	xylanase inhibitor, putative, expressed
Sobic.006G039000	Increased 9astem	3 (3)	44 (12)	10 (2)	0 (0)	7 (3)	3 (3)	1.7	0.000645698	0.31	0.999919	0.22	NA	0.08	0.987719
Sobic.006G040101	Increased 9astem	3 (2)	374 (18)	4 (2)	16 (26)	1619 (174)	4 (4)	5.95	9.81e-73	0.17	0.999919	0.98	0.0844989	-0.01	0.999485			LOC_Os02g37230.1	expressed protein
Sobic.006G066500	Increased 9astem	24 (10)	93 (11)	16 (6)	3 (10)	0 (0)	1 (1)	1.32	0.0263766	-0.28	0.999919	-0.12	NA	-0.1	NA	AT3G52920.2	Family of unknown function (DUF662)	LOC_Os04g33450.2	expressed protein
Sobic.006G066800	Increased 9astem	936 (148)	2387 (688)	914 (149)	2438 (1019)	6495 (1726)	3108 (1399)	1.07	0.0322152	-0.03	0.999919	0.94	0.270831	0.22	0.978373	AT5G03650.1	starch branching enzyme 2.2	LOC_Os02g32660.1	1,4-alpha-glucan-branching enzyme, chloroplast precursor, putative, expressed
Sobic.006G115800	Increased 9astem	4 (2)	33 (2)	18 (3)	7 (3)	7 (2)	7 (2)	1.8	0.000285962	1	0.649419	0.07	NA	0.09	0.992792	AT2G04780.2	FASCICLIN-like arabinoogalactan 7	LOC_Os04g39590.1	fasciclin domain containing protein, expressed
Sobic.006G177900	Increased 9astem	54 (13)	142 (25)	62 (8)	81 (90)	42 (27)	87 (37)	1.2	0.0236143	0.15	0.999919	-0.38	0.864377	0.05	0.998355
Sobic.006G190100	Increased 9astem	53 (13)	211 (53)	53 (12)	18 (17)	39 (12)	53 (7)	1.57	0.00152824	0.02	0.999919	0.73	0.582567	1.05	0.321992	AT4G10500.1	2-oxoglutarate (2OG) and Fe(II)-dependent oxygenase superfamily protein	LOC_Os04g49210.1	naringenin,2-oxoglutarate 3-dioxygenase, putative, expressed
Sobic.006G191800	Increased 9astem	6 (3)	48 (17)	23 (6)	18 (12)	35 (5)	22 (6)	1.48	0.00695174	0.73	0.999919	0.7	0.611223	0.19	0.983439	AT5G59970.1	Histone superfamily protein	LOC_Os10g39410.1	Core histone H2A/H2B/H3/H4 domain containing protein, putative, expressed
Sobic.006G212200	Increased 9astem	66 (6)	181 (41)	60 (14)	11 (5)	12 (1)	14 (1)	1.25	0.017546	-0.11	0.999919	0.08	0.978791	0.26	0.978373	AT3G12750.1	zinc transporter 1 precursor	LOC_Os04g52310.1	metal cation transporter, putative, expressed
Sobic.006G231900	Increased 9astem	84 (17)	179 (15)	92 (15)	28 (7)	33 (2)	21 (4)	1.01	0.0342478	0.11	0.999919	0.24	0.920885	-0.36	0.956838			LOC_Os04g54350.1	SPRY-domain containing protein, putative, expressed
Sobic.006G235500	Increased 9astem	20 (1)	55 (14)	33 (8)	61 (22)	70 (14)	72 (5)	1.24	0.0356614	0.58	0.999919	0.17	0.940546	0.23	0.978215	AT2G21940.4	shikimate kinase 1	LOC_Os04g54800.1	shikimate kinase, putative, expressed
Sobic.007G064250	Increased 9astem	46 (3)	114 (9)	49 (8)	28 (4)	50 (10)	33 (2)	1.39	0.000177386	0.14	0.999919	0.79	0.36922	0.18	0.979907
Sobic.007G072000	Increased 9astem	8 (2)	34 (5)	19 (3)	2 (7)	16 (1)	9 (1)	1.47	0.00866285	0.76	0.999919	1.15	0.120036	0.49	0.911956	AT3G14470.1	NB-ARC domain-containing disease resistance protein	LOC_Os11g10770.1	disease resistance protein RGA3, putative, expressed
Sobic.007G091900	Increased 9astem	45 (12)	107 (10)	38 (2)	7 (7)	4 (2)	4 (2)	1.17	0.020887	-0.25	0.999919	-0.21	NA	-0.27	0.969781	AT5G57670.2	Protein kinase superfamily protein	LOC_Os08g15060.1	ATP binding protein, putative, expressed
Sobic.007G128100	Increased 9astem	19 (3)	49 (7)	26 (4)	49 (12)	82 (16)	41 (3)	1.31	0.0166318	0.39	0.999919	0.71	0.396248	-0.27	0.971817			LOC_Os08g32420.1	expressed protein
Sobic.007G149600	Increased 9astem	35 (2)	89 (25)	46 (5)	11 (10)	10 (1)	8 (1)	1.27	0.0157136	0.37	0.999919	-0.06	0.982211	-0.23	0.978373	AT3G45980.1	Histone superfamily protein	LOC_Os03g17084.1	Core histone H2A/H2B/H3/H4 domain containing protein, putative, expressed
Sobic.007G187400	Increased 9astem	53 (5)	107 (14)	69 (10)	6 (9)	6 (1)	6 (1)	1.03	0.0203797	0.38	0.999919	-0.05	NA	0.02	0.999485	AT3G26935.1	DHHC-type zinc finger family protein	LOC_Os08g42620.2	zinc finger DHHC domain-containing protein, putative, expressed
Sobic.007G223600	Increased 9astem	13 (5)	73 (15)	24 (6)	20 (29)	3 (2)	4 (2)	1.53	0.00507844	0.4	0.999919	-0.97	0.16522	-0.9	0.372646	AT1G13635.1	DNA glycosylase superfamily protein	LOC_Os08g38170.1	methyladenine glycosylase, putative, expressed
Sobic.008G007000	Increased 9astem	26 (7)	59 (5)	29 (1)	13 (5)	15 (2)	15 (2)	1.13	0.0449722	0.09	0.999919	0.15	0.957858	0.12	0.990749	AT5G37055.1	HIT-type Zinc finger family protein	LOC_Os03g25260.1	HIT zinc finger domain containing protein, expressed
Sobic.008G029300	Increased 9astem	235 (88)	642 (115)	210 (12)	648 (114)	514 (85)	440 (87)	1.13	0.0367905	-0.13	0.999919	-0.29	0.868703	-0.48	0.815262			LOC_Os04g05010.1	CBS domain containing membrane protein, putative, expressed
Sobic.008G029900	Increased 9astem	45 (3)	91 (4)	56 (11)	114 (43)	118 (4)	93 (8)	1.05	0.0243845	0.35	0.999919	0.05	0.978791	-0.3	0.926633	AT1G28120.1		LOC_Os04g55840.1	expressed protein
Sobic.008G030801	Increased 9astem	11 (8)	53 (2)	16 (2)	2 (5)	8 (2)	3 (3)	1.21	0.0461845	0.1	0.999919	0.27	NA	0.13	0.981952
Sobic.008G039401	Increased 9astem	38 (11)	97 (6)	63 (10)	29 (35)	84 (1)	60 (19)	1.19	0.0327241	0.64	0.999919	0.91	0.36774	0.6	0.855429
Sobic.008G060300	Increased 9astem	1800 (21)	3696 (205)	1669 (113)	1420 (1893)	1253 (144)	1462 (775)	1.01	3.29e-11	-0.11	0.999919	-0.1	0.973892	0.03	0.99948	AT3G56400.1	WRKY DNA-binding protein 70	LOC_Os05g25770.1	WRKY45, expressed
Sobic.008G098500	Increased 9astem	21 (8)	60 (5)	66 (3)	103 (40)	143 (7)	111 (17)	1.2	0.0444738	1.31	0.0761418	0.44	0.679419	0.09	0.989032	AT5G40290.1	HD domain-containing metal-dependent phosphohydrolase family protein	LOC_Os01g01920.2	HD domain containing protein 2, putative, expressed
Sobic.008G123400	Increased 9astem	61 (11)	135 (13)	89 (9)	26 (20)	20 (2)	31 (5)	1.12	0.00692073	0.53	0.999919	-0.34	0.890187	0.23	0.978373	AT4G15890.1	binding	LOC_Os12g36170.1	HEAT repeat family protein, putative, expressed
Sobic.008G147101	Increased 9astem	206 (25)	517 (169)	323 (60)	292 (157)	206 (31)	238 (68)	1.06	0.0502672	0.51	0.999919	-0.4	0.806931	-0.24	0.978215	AT1G13300.1	myb-like transcription factor family protein	LOC_Os12g39640.1	MYB family transcription factor, putative, expressed
Sobic.008G188400	Increased 9astem	23 (1)	55 (6)	22 (6)	23 (17)	45 (9)	44 (2)	1.22	0.0322152	0.07	0.999919	0.84	0.382917	0.85	0.525111	AT4G36830.1	GNS1/SUR4 membrane protein family	LOC_Os12g43890.1	GNS1/SUR4 membrane family protein, putative, expressed
Sobic.009G000900	Increased 9astem	6 (3)	34 (5)	9 (1)	7 (3)	25 (6)	12 (4)	1.76	0.000489473	0.22	0.999919	1.11	0.153455	0.38	0.956838	AT5G38020.1	S-adenosyl-L-methionine-dependent methyltransferases superfamily protein	LOC_Os05g01140.1	methyltransferase, putative, expressed
Sobic.009G001700	Increased 9astem	20 (3)	64 (10)	49 (18)	29 (8)	25 (5)	19 (1)	1.31	0.0246018	0.99	0.649419	-0.19	0.941295	-0.59	0.835781	AT5G08391.1	Protein of unknown function (DUF 3339)	LOC_Os05g01280.1	expressed protein
Sobic.009G073000	Increased 9astem	266 (63)	879 (161)	479 (168)	192 (68)	226 (11)	205 (46)	1.21	0.0320573	0.58	0.999919	0.21	0.915265	0.08	0.991099	AT5G11930.1	Thioredoxin superfamily protein	LOC_Os05g10930.1	OsGrx_C15 - glutaredoxin subgroup III, expressed
Sobic.009G090632	Increased 9astem	1 (1)	22 (2)	3 (3)	1 (4)	18 (3)	4 (3)	1.27	0.0162238	0.14	0.999919	1.07	0.112439	0.15	0.986481
Sobic.009G109300	Increased 9astem	16 (5)	55 (14)	33 (4)	7 (11)	8 (2)	7 (1)	1.33	0.0233888	0.71	0.999919	-0.04	0.985146	-0.11	0.990749	AT5G41880.1	DNA primases;DNA primases	LOC_Os05g29010.2	POLA4 - Putative DNA polymerase alpha complex subunit, expressed
Sobic.009G115300	Increased 9astem	23 (8)	98 (18)	18 (4)	9 (5)	10 (1)	15 (6)	1.6	0.00230652	-0.2	0.999919	0.06	0.982211	0.58	0.856365			LOC_Os05g30500.1	expressed protein
Sobic.009G115400	Increased 9astem	11 (3)	40 (11)	9 (5)	6 (2)	4 (2)	7 (1)	1.23	0.0407677	0.01	0.999919	-0.05	NA	0.19	0.978373			LOC_Os05g30500.1	expressed protein
Sobic.009G122300	Increased 9astem	10 (2)	36 (8)	10 (5)	11 (23)	11 (1)	11 (2)	1.24	0.0393785	0.06	0.999919	-0.12	0.967392	-0.1	0.991911	AT5G19410.1	ABC-2 type transporter family protein	LOC_Os05g31910.1	white-brown complex homolog protein 16, putative, expressed
Sobic.009G152901	Increased 9astem	27 (5)	91 (25)	47 (12)	35 (10)	56 (15)	40 (11)	1.31	0.0259713	0.54	0.999919	0.51	0.770071	0.14	0.987719
Sobic.009G161500	Increased 9astem	813 (98)	2184 (178)	757 (84)	62 (91)	45 (18)	8 (2)	1.33	1.44e-07	-0.1	0.999919	-0.3	0.908031	-1.38	0.0553655
Sobic.009G190400	Increased 9astem	2 (2)	19 (2)	2 (2)	0 (0)	5 (0)	1 (1)	1.09	0.0458169	0.04	0.999919	0.17	NA	0.02	NA	AT5G36800.1		LOC_Os01g67110.1	expressed protein
Sobic.009G222000	Increased 9astem	25 (3)	124 (40)	32 (14)	0 (0)	4 (2)	0 (0)	1.46	0.00909617	0.22	0.999919	0.1	NA	0	NA	AT3G18280.1	Bifunctional inhibitor/lipid-transfer protein/seed storage 2S albumin superfamily protein	LOC_Os05g47730.1	LTPL153 - Protease inhibitor/seed storage/LTP family protein precursor, expressed
Sobic.009G232200	Increased 9astem	29 (10)	114 (38)	44 (12)	26 (11)	50 (12)	26 (5)	1.25	0.0396858	0.34	0.999919	0.77	0.506668	0.01	0.999485	AT2G20520.1	FASCICLIN-like arabinogalactan 6	LOC_Os05g48900.1	fasciclin domain containing protein, expressed
Sobic.010G008900	Increased 9astem	2 (2)	22 (4)	8 (2)	5 (8)	2 (2)	5 (1)	1.25	0.026425	0.3	0.999919	-0.22	NA	0.01	0.999485	AT1G18370.1	ATP binding microtubule motor family protein	LOC_Os01g33040.1	kinesin motor domain containing protein, expressed
Sobic.010G023600	Increased 9astem	126 (32)	446 (106)	94 (39)	6 (9)	1 (1)	4 (2)	1.21	0.0458169	-0.25	0.999919	-0.26	NA	-0.14	0.978373	AT3G54780.1	Zinc finger (C3HC4-type RING finger) family protein	LOC_Os11g45990.1	von Willebrand factor type A domain containing protein, putative, expressed
Sobic.010G047700	Increased 9astem	143 (16)	514 (195)	169 (31)	1473 (376)	3645 (592)	1875 (829)	1.43	0.00338601	0.18	0.999919	0.94	0.224098	0.24	0.978252	AT5G24300.1	Glycogen/starch synthases, ADP-glucose type	LOC_Os06g06560.1	starch synthase, putative, expressed
Sobic.010G088500	Increased 9astem	22 (6)	64 (10)	39 (9)	4 (6)	6 (1)	6 (3)	1.24	0.0342478	0.6	0.999919	0.14	NA	0.17	0.979078	AT4G08950.1	Phosphate-responsive 1 family protein	LOC_Os06g11660.1	phosphate-induced protein 1 conserved region domain containing protein, expressed
Sobic.010G134650	Increased 9astem	7 (3)	31 (4)	21 (3)	9 (4)	26 (1)	17 (6)	1.49	0.00756676	0.99	0.649419	1.02	0.243072	0.56	0.881536
Sobic.010G143500	Increased 9astem	374 (96)	1332 (395)	523 (171)	167 (12)	205 (40)	160 (43)	1.19	0.0449722	0.3	0.999919	0.25	0.907669	-0.05	0.998197	AT1G10760.1	Pyruvate phosphate dikinase, PEP/pyruvate binding domain	LOC_Os06g30310.1	alpha-glucan water dikinase, chloroplast precursor, putative, expressed
Sobic.010G176900	Increased 9astem	14 (1)	47 (8)	19 (6)	2 (5)	6 (3)	4 (2)	1.55	0.0035573	0.36	0.999919	0.24	NA	0.1	0.987719	AT5G62550.1		LOC_Os06g38960.2	expressed protein
Sobic.010G213100	Increased 9astem	12 (0)	36 (7)	13 (3)	5 (9)	11 (2)	6 (1)	1.35	0.0203797	0.14	0.999919	0.47	0.784718	-0.04	0.999182	AT3G49500.1	RNA-dependent RNA polymerase 6	LOC_Os01g34350.1	RNA-dependent RNA polymerase, putative, expressed
Sobic.010G214300	Increased 9astem	1 (1)	43 (6)	13 (7)	0 (0)	2 (2)	3 (1)	1.82	0.000180851	0.69	0.999919	0.03	NA	0.05	NA
Sobic.010G259600	Increased 9astem	65 (23)	168 (15)	133 (13)	33 (16)	37 (2)	47 (5)	1.12	0.0448515	0.84	0.805673	0.19	0.930173	0.51	0.835781	AT5G17540.1	HXXXD-type acyl-transferase family protein	LOC_Os06g49660.1	transferase family protein, putative, expressed
Sobic.010G273800	Increased 9astem	705 (158)	2357 (687)	651 (102)	933 (361)	1008 (121)	635 (157)	1.36	0.00271745	-0.09	0.999919	0.09	0.971599	-0.47	0.8441	AT5G03650.1	starch branching enzyme 2.2	LOC_Os06g51084.1	1,4-alpha-glucan-branching enzyme, chloroplast precursor, putative, expressed
